# Supplementary material for: Plant Surface Cues Prime Ustilago maydis for Biotrophic Development
Source: PLoS Pathog. 2014 Jul 17;10(7):e1004272. doi: 10.1371/journal.ppat.1004272 (PMC4102580; doi:10.1371/journal.ppat.1004272)
Supplement: Table S1 — Differentially regulated genes in U. maydis AM1 strain during development on hydrophobic surface plus/minus hydroxy fatty acid. (XLSX) [file ppat.1004272.s010.xlsx]

## Sheet: Table S1
Table S1: Differentially regulated genes in U. maydis AM1 strain during development on hydrophobic surface plus/minus hydroxy fatty acid
groupa	probe set	um number	accession ID	gene name	HS vs GCb	HS+FA vs HSc	HS+FA vs GCd	expression in tumorse	b-regulationf	secretiong	MUmDB annotationh
Surface and FA induced	C65um250G_at	um03049	XM_754103	#N/A	1.81094	60.2943	109.19	induced	#N/A	#N/A	related to neutral amino acid permease
	W90um174G_at	um11729	XM_753792	#N/A	23.3338	4.64543	108.395	#N/A	induced	#N/A	putative protein
	C256um074G_at	um01779	XM_752833	am1	13.5041	6.81878	92.0817	#N/A	induced	secreted	hypothetical protein
	W200um019G_at	um06433	XM_757487	acu1	5.22032	12.4025	64.7452	induced	#N/A	#N/A	K, P-type ATPase
	C55um069G_at	um05038	XM_756092	acu2	17.3272	3.5211	61.0109	induced	induced	#N/A	K, P-type ATPase (mediates high-affinity potassium or sodium uptake)
	C65um167G_at	um04247	XM_755301	#N/A	27.5593	2.15305	59.3367	#N/A	induced	secreted	related to Cholinesterase precursor
	C80um042G_at	um05704	XM_756758	#N/A	26.3386	2.11083	55.5964	induced	#N/A	secreted	conserved hypothetical protein
	W51um026G_at	um02379	XM_753433	#N/A	1.43178	37.1923	53.2511	induced	#N/A	#N/A	conserved hypothetical protein
	W65um124G_at	um01297	XM_752351	#N/A	14.6117	3.41046	49.8325	induced	induced	secreted	conserved hypothetical Ustilago-specific protein
	W5um167G_at	um12258	XM_755309	#N/A	2.92059	16.7128	48.8113	induced	#N/A	secreted	hypothetical protein
	W140um013G_at	um03522	XM_754576	#N/A	1.88979	24.6928	46.6641	repressed	#N/A	#N/A	related to UGA4 - GABA permease - also involved in delta-aminolevulinate transport
	C80um074G_at	um01820	XM_752874	#N/A	3.20953	13.6876	43.9309	induced	#N/A	secreted	hypothetical protein
	C65um198G_at	um06332	XM_757386	egl1	23.7217	1.73029	41.0453	induced	induced	secreted	endoglucanase 1 precursor (egl1)
	W165um013G_at	um12233	XM_754570	#N/A	6.10033	6.47494	39.4993	induced	#N/A	secreted	conserved hypothetical protein
	C45um177G_at	um11922	XM_753743	#N/A	8.26697	4.72466	39.0586	induced	induced	secreted	related to Chitin deacetylase precursor
	W25um174G_at	um02752	XM_753806	#N/A	25.5077	1.48473	37.8719	induced	induced	#N/A	putative protein
	C115um156G_at	um10418	XM_755310	#N/A	3.45789	10.9348	37.8112	induced	#N/A	secreted	hypothetical protein
	W10um240G_at	um03172	XM_754226	rbf1	16.6537	2.86505	37.7881	#N/A	#N/A	#N/A	related to Zinc finger protein
	C95um078G_at	um03294	XM_754348	#N/A	5.75715	5.54678	31.9336	induced	#N/A	#N/A	hypothetical protein
	C110um002G_at	um03923	XM_754977	#N/A	10.2812	3.01112	30.9578	induced	induced	secreted	conserved hypothetical protein
	W40um198G_at	um06336	XM_757390	#N/A	5.63011	5.26069	29.6183	#N/A	#N/A	#N/A	conserved hypothetical protein
	W175um005G_at	um12316	XM_756867	#N/A	11.7115	2.38851	27.973	#N/A	#N/A	secreted	conserved hypothetical protein
	C80um257G_at	um12024	XM_756816	hdp1	15.9774	1.71077	27.3337	induced	induced	#N/A	putative protein
	C112um110G_at	um00558	XM_751612	#N/A	1.49327	18.1567	27.1128	induced	#N/A	secreted	conserved hypothetical Ustilago-specific protein
	W25um110G_at	um12052	XM_751631	bE1	16.2715	1.63033	26.528	#N/A	#N/A	#N/A	b mating type locus, bE1 allele
	W10um034G_at	um05046	XM_756100	#N/A	8.30583	3.09522	25.7083	#N/A	induced	secreted	conserved hypothetical protein
	C40um236G_at	um10403	XM_754257	#N/A	4.47454	5.54213	24.7985	induced	induced	secreted	conserved hypothetical Ustilago-specific protein
	C65um280G_at	um00374	XM_751428	dal5	2.49817	9.56258	23.889	repressed	#N/A	#N/A	probable DAL5 - Allantoate and ureidosuccinate permease
	W35um102G_at	um11506	XM_754660	#N/A	12.5326	1.88274	23.5957	#N/A	induced	#N/A	putative protein
	W10um056G_at	um01888	XM_752942	#N/A	1.92363	12.1359	23.3449	#N/A	#N/A	secreted	probable serine-type carboxypeptidase f precursor
	C145um003G_at	um01947	XM_753001	#N/A	8.32858	2.74868	22.8926	#N/A	#N/A	#N/A	related to cytochrome-c peroxidase precursor
	C45um236G_at	um03202	XM_754256	#N/A	1.60328	14.1904	22.7511	induced	#N/A	secreted	conserved hypothetical Ustilago-specific protein
	W40um179G_at	um01374	XM_752428	pit1	1.45391	15.4156	22.413	induced	#N/A	#N/A	hypothetical protein
	W5um267G_at	um06125	XM_757179	#N/A	14.4798	1.52343	22.0589	induced	induced	#N/A	putative protein
	C35um213G_at	um10474.2	XM_754714	#N/A	2.09504	10.4942	21.9858	#N/A	#N/A	#N/A	conserved hypothetical protein
	W160um281G_at	um02222	XM_753276	#N/A	15.2713	1.42532	21.7665	#N/A	induced	#N/A	related to membrane protein Dik6
	W11um267G_at	um06126	XM_757180	mig2-6	2.53499	8.56555	21.7136	induced	#N/A	secreted	Mig2-6
	W55um198G_at	um06334	XM_757388	#N/A	2.10384	9.94963	20.9324	induced	#N/A	#N/A	related to beta 1,4-mannosyltransferase (egghead protein)
	W90um209G_at	um10000	XM_751072	#N/A	10.9402	1.81636	19.8714	induced	induced	#N/A	conserved hypothetical protein
	C195um019G_at	um06431	XM_757485	#N/A	5.78818	3.42838	19.844	induced	#N/A	#N/A	conserved hypothetical protein
	C35um179G_at	um01375	XM_752429	pit2	1.54754	12.6889	19.6366	induced	#N/A	secreted	hypothetical protein
	C230um010G_at	um01234	XM_752288	#N/A	11.4991	1.68127	19.3331	induced	induced	secreted	putative protein
	W130um209G_at	um00027	XM_751081	#N/A	4.78314	4.02091	19.2326	induced	induced	secreted	putative protein
	W76um167G_at	um12256	XM_755299	#N/A	4.43607	3.8455	17.0589	induced	#N/A	#N/A	hypothetical protein
	W155um188G_at	um04816	XM_755870	egl3	3.68775	4.52383	16.6828	induced	induced	secreted	related to Endoglucanase 1 precursor
	W25um269G_at	um05414	XM_756468	#N/A	7.86619	2.09493	16.4791	#N/A	#N/A	#N/A	probable aflatoxin efflux pump AFLT
	W142um055G_at	um11742	XM_755050	#N/A	2.52185	5.92955	14.9534	repressed	repressed	#N/A	putative protein
	W50um124G_at	um01300	XM_752354	#N/A	1.41833	10.1169	14.349	#N/A	#N/A	secreted	conserved hypothetical Ustilago-specific protein
	W115um074G_at	um01812	XM_752866	#N/A	1.51372	9.01295	13.6431	repressed	#N/A	#N/A	conserved hypothetical protein
	W155um099G_at	um05889	XM_756943	ump2	2.16613	6.28526	13.6147	#N/A	#N/A	#N/A	high affinity ammonium transporter
	C10um268G_at	um11978	XM_755537	#N/A	6.86587	1.98187	13.6073	#N/A	induced	#N/A	conserved hypothetical protein
	C40um126G_at	um02206	XM_753260	#N/A	3.17602	4.12495	13.1009	induced	#N/A	#N/A	conserved hypothetical protein
	W115um150G_at	um00970	XM_752024	#N/A	8.26051	1.56444	12.9231	#N/A	induced	#N/A	conserved hypothetical Ustilago-specific protein
	C219um003G_at	um01933	XM_752987	#N/A	8.60434	1.48227	12.754	#N/A	#N/A	#N/A	putative protein
	C72um008G_at	um04354	XM_755408	#N/A	5.22119	2.26684	11.8356	induced	#N/A	#N/A	conserved hypothetical protein
	C125um013G_at	um03524	XM_754578	#N/A	2.23409	4.89665	10.9396	#N/A	#N/A	#N/A	related to peroxisomal amine oxidase (copper-containing)
	W40um165G_at	um00441	XM_751495	#N/A	2.85969	3.76429	10.7647	#N/A	#N/A	#N/A	hypothetical protein
	W20um109G_at	um04347	XM_755401	#N/A	1.43374	7.35574	10.5462	induced	#N/A	#N/A	probable isp4 - oligopeptide transporter
	W55um154G_at	um02549	XM_753603	biz1	7.02669	1.49059	10.474	#N/A	induced	#N/A	b-induced zinc finger protein
	W140um005G_at	um05819	XM_756873	#N/A	4.35026	2.33795	10.1707	induced	#N/A	secreted	hypothetical protein
	CLUSTER23_RC_at	um05809	XM_756863	#N/A	5.1101	1.9394	9.91053	induced	induced	#N/A	related to KRE6 - glucan synthase subunit
	W65um066G_at	um04185	XM_755239	#N/A	1.45181	6.67922	9.69697	induced	induced	secreted	conserved hypothetical protein
	W60um074G_at	um01823	XM_752877	#N/A	2.27507	4.13409	9.40536	#N/A	induced	secreted	hypothetical protein
	W75um008G_at	um04353	XM_755407	#N/A	4.89844	1.87482	9.18371	induced	#N/A	#N/A	related to glycosyl transferase, group 2 family protein
	C50um062G_at	um04928	XM_755982	hdp2	2.7522	3.30428	9.09405	induced	induced	#N/A	conserved hypothetical protein
	W60um008G_at	um04357	XM_755411	#N/A	4.42343	2.04122	9.02921	#N/A	induced	#N/A	related to endo-1,6-beta-d-glucanase precursor
	W95um060G_at	um02111	XM_753165	#N/A	5.81527	1.54576	8.98904	#N/A	#N/A	secreted	related to triacylglycerol lipase precursor
	W40um261G_at	um11935	XM_753970	#N/A	2.45076	3.66135	8.97309	#N/A	#N/A	#N/A	conserved hypothetical Ustilago-specific protein
	C110um212G_at	um04581	XM_755635	#N/A	5.94492	1.46762	8.72485	#N/A	#N/A	#N/A	putative protein
	W85um194G_at	um01508	XM_752562	#N/A	1.41578	6.0039	8.50022	induced	induced	#N/A	related to Aquaporin 3
	C80um156G_at	um10420	XM_755317	#N/A	1.98807	4.20525	8.36032	induced	#N/A	#N/A	related to meiotic recombination protein SPO11
	W32um038G_at	um04171	XM_755225	#N/A	3.79758	2.19825	8.34801	#N/A	induced	secreted	related to ROT1 - molecular chaperone in the endoplasmic reticulum
	C84um109G_at	um04335	XM_755389	#N/A	2.69521	3.08529	8.31551	#N/A	#N/A	#N/A	conserved hypothetical protein
	W85um133G_at	um05122	XM_756176	#N/A	4.24223	1.87521	7.95508	induced	#N/A	#N/A	related to carboxylic acid transport protein JEN1
	C135um157G_at	um02162	XM_753216	#N/A	3.51088	2.23446	7.84492	induced	#N/A	#N/A	conserved hypothetical protein
	W170um056G_at	um01858	XM_752912	#N/A	1.47885	5.18447	7.66706	repressed	#N/A	#N/A	conserved hypothetical protein
	W20um161G_at	um11413	XM_753576	#N/A	4.64979	1.61937	7.52973	induced	induced	#N/A	putative protein
	W105um098G_at	um00157	XM_751211	#N/A	5.13967	1.44509	7.42728	repressed	#N/A	#N/A	probable pyruvate kinase
	C95um107G_at	um01048	XM_752102	odc	2.28827	3.23988	7.41372	#N/A	#N/A	#N/A	ornithine decarboxylase
	C85um035G_at	um06118	XM_757172	#N/A	3.99091	1.82017	7.26415	induced	induced	secreted	related to Tripeptidyl-peptidase I precursor
	UG13-15p13-73e11_RC_at	um11427	XM_751288	#N/A	4.87558	1.46003	7.1185	induced	#N/A	#N/A	related to SYF2 - pre-mRNA-splicing factor
	W115um120G_at	um03016	XM_754070	#N/A	4.21015	1.68758	7.10499	induced	#N/A	#N/A	conserved hypothetical protein
	C65um060G_at	um02117	XM_753171	#N/A	4.25934	1.65993	7.07022	#N/A	induced	#N/A	putative protein
	C80um038G_at	um04160	XM_755214	dkh6	1.43018	4.93827	7.06262	#N/A	#N/A	#N/A	Dkh6, novel virulence factor
	W15um026G_at	um12189	XM_753443	aiz3	2.98868	2.35482	7.03781	induced	induced	#N/A	conserved hypothetical protein
	C50um191G_at	um11349	XM_751413	#N/A	2.63292	2.47374	6.51314	#N/A	#N/A	#N/A	conserved hypothetical protein
	W31um174G_at	um02751	XM_753805	#N/A	2.69547	2.40497	6.48253	#N/A	#N/A	#N/A	hypothetical protein
	W5um018G_at	um01213	XM_752267	#N/A	4.07181	1.5789	6.42898	repressed	#N/A	secreted	conserved hypothetical protein
	W230um074G_at	um01786	XM_752840	#N/A	1.51332	4.10153	6.20691	#N/A	#N/A	secreted	putative protein
	UG15-1o11-52d10_RC_at	um04705	XM_755759	#N/A	3.44154	1.80288	6.20467	repressed	#N/A	#N/A	related to ARG2 - acetylglutamate synthase
	W30um110G_at	um00576	XM_751630	#N/A	3.25574	1.88682	6.143	#N/A	induced	#N/A	conserved hypothetical protein
	CLUSTER24_RC_at	um05423	XM_756477	#N/A	1.87463	3.25245	6.09713	#N/A	#N/A	#N/A	related to Monoamine oxidase A [flavin-containing]
	C20um110G_at	um00578	XM_751632	bW1	3.51504	1.63211	5.73693	induced	#N/A	#N/A	b mating type locus, bW1 allele
	C105um075G_at	um06063	XM_757117	gad1	3.31721	1.7044	5.65386	induced	#N/A	#N/A	related to GAD1 - glutamate decarboxylase
	W2um007G_at	um10207	XM_756414	#N/A	2.08473	2.67745	5.58177	#N/A	#N/A	#N/A	related to AMD2 - acetamidase
	W45um008G_at	um12262	XM_755413	#N/A	2.46549	2.23008	5.49824	induced	#N/A	#N/A	related to 4-coumarate-CoA ligase
	C122um209G_at	um00025	XM_751079	#N/A	1.46654	3.69501	5.41887	#N/A	induced	#N/A	related to dehydroshikimate dehydratase
	CLUSTER27_RC_at	um04697	XM_755751	#N/A	1.94808	2.74609	5.34961	#N/A	#N/A	#N/A	conserved hypothetical protein
	C15um268G_at	um04482	XM_755536	#N/A	1.89328	2.78632	5.27527	#N/A	#N/A	#N/A	conserved hypothetical protein
	C20um059G_at	um06098	XM_757152	#N/A	2.82711	1.84606	5.21902	#N/A	#N/A	secreted	related to extracellular elastinolytic metalloproteinase precursor
	W101um032G_at	um12292	XM_756003	#N/A	1.88596	2.70993	5.11084	#N/A	induced	#N/A	hypothetical protein
	W10um135G_at	um11891	XM_752720	#N/A	2.87758	1.71833	4.94463	#N/A	#N/A	#N/A	conserved hypothetical protein
	C75um026G_at	um02374	XM_753428	srt1	2.50521	1.95347	4.89385	#N/A	#N/A	#N/A	related to monosaccharide transporter
	W55um285G_at	um00503	XM_751557	#N/A	3.3526	1.45397	4.87457	#N/A	#N/A	#N/A	putative protein
	C172um281G_at	um02219	XM_753273	#N/A	2.81001	1.73237	4.86798	#N/A	#N/A	#N/A	putative protein
	C135um228G_at	um01898	XM_752952	#N/A	1.51603	3.09556	4.69295	repressed	#N/A	secreted	related to endo-1,3(4)-beta-glucanase
	W55um073G_at	um05731	XM_756785	cmu1	2.37537	1.96196	4.66037	induced	induced	secreted	conserved hypothetical protein
	W25um207G_at	um00271	XM_751325	#N/A	2.7426	1.68158	4.61191	#N/A	#N/A	secreted	related to Lipase, required for intravacuolar lysis of autophagic bodies
	C90um175G_at	um02717	XM_753771	nit1	2.03798	2.25197	4.58946	repressed	#N/A	#N/A	related to putative C2H2 transcriptional regulator
	W40um162G_at	um01117	XM_752171	#N/A	1.59454	2.85787	4.55698	#N/A	#N/A	#N/A	conserved hypothetical protein
	C60um148G_at	um15051	#N/A	#N/A	2.39712	1.89936	4.55299	#N/A	#N/A	#N/A	conserved hypothetical protein
	C40um010G_at	um01271	XM_752325	rrm22	1.52054	2.98124	4.5331	#N/A	#N/A	#N/A	related to NAM8 - meiotic recombination protein
	UG21-14a22-110c6_RC_at	um05422	XM_756476	#N/A	2.54945	1.75865	4.4836	induced	induced	#N/A	conserved hypothetical protein
	C105um012G_at	um15077	XM_753139	#N/A	2.2911	1.94328	4.45225	#N/A	induced	#N/A	putative protein
	W10um251G_at	um01232	XM_752286	#N/A	1.65307	2.63852	4.36165	#N/A	#N/A	#N/A	related to LAP3 - member of the GAL regulon
	W96um088G_at	um12312	XM_756735	#N/A	2.93374	1.46238	4.29025	#N/A	induced	#N/A	conserved hypothetical protein
	W5um229G_at	um01897	XM_752951	#N/A	1.73874	2.40922	4.18901	induced	#N/A	#N/A	conserved hypothetical protein
	C55um089G_at	um10816	XM_752609	#N/A	2.47505	1.64372	4.0683	#N/A	induced	secreted	conserved hypothetical protein
	W80um269G_at	um05402	XM_756456	#N/A	1.47719	2.7218	4.02062	#N/A	#N/A	#N/A	related to DOA1 - involved in ubiquitin-dependent proteolysis
	W105um030G_at	um04422	XM_755476	#N/A	1.44955	2.76202	4.00367	induced	#N/A	secreted	related to endo-1,4-beta-xylanase b
	C20um012G_at	um02101	XM_753155	#N/A	2.5531	1.52947	3.9049	#N/A	#N/A	#N/A	putative protein
	C105um178G_at	um02004	XM_753058	#N/A	1.78024	2.12318	3.77976	induced	#N/A	#N/A	conserved hypothetical protein
	C70um096G_at	um03947	XM_755001	#N/A	1.67208	2.24549	3.75464	repressed	induced	secreted	probable carboxypeptidase 2
	W35um194G_at	um01499	XM_752553	#N/A	2.13383	1.72533	3.68156	#N/A	#N/A	secreted	hypothetical protein
	C70um019G_at	um06405	XM_757459	#N/A	2.15259	1.68984	3.63754	#N/A	#N/A	#N/A	related to AMME syndrome candidate gene 1 protein
	W85um113G_at	um03487	XM_754541	#N/A	1.95772	1.83023	3.58307	#N/A	#N/A	#N/A	putative protein
	W5um062G_at	um04916	XM_755970	#N/A	1.75648	2.02443	3.55586	#N/A	#N/A	#N/A	putative protein
	W95um281G_at	um02237	XM_753291	#N/A	2.22489	1.53349	3.41184	#N/A	#N/A	#N/A	conserved hypothetical protein
	W50um118G_at	um11048	XM_755065	#N/A	2.04731	1.65556	3.38944	induced	induced	#N/A	conserved hypothetical protein
	W28um063G_at	um10212	XM_756428	#N/A	1.65812	2.02373	3.3556	#N/A	#N/A	#N/A	hypothetical protein
	C100um173G_at	um11483	XM_753902	#N/A	1.89519	1.75885	3.33336	#N/A	#N/A	#N/A	probable l-isoaspartyl protein carboxyl methyltransferase
	C8um015G_at	um11541	XM_755692	#N/A	1.8824	1.76782	3.32775	#N/A	#N/A	#N/A	conserved hypothetical protein
	W5um064G_at	um00637	XM_751691	#N/A	1.92246	1.71651	3.29992	repressed	#N/A	secreted	related to triacylglycerol lipase
	W50um122G_at	um01690	XM_752744	#N/A	1.51353	2.16378	3.27494	induced	#N/A	secreted	hypothetical protein
	C65um079G_at	um03267	XM_754321	#N/A	2.12014	1.52204	3.22693	#N/A	#N/A	#N/A	conserved hypothetical protein
	C40um028G_at	um00492	XM_751546	#N/A	1.5451	2.07594	3.20753	#N/A	#N/A	secreted	conserved hypothetical protein
	W65um174G_at	um02743	XM_753797	#N/A	1.6499	1.90983	3.15104	#N/A	#N/A	#N/A	conserved hypothetical protein
	W85um002G_at	um03918	XM_754972	#N/A	2.16794	1.42276	3.08446	#N/A	#N/A	#N/A	conserved hypothetical protein
	UG23-1i5-133h4_RC_at	um05421	XM_756475	#N/A	1.56325	1.96875	3.07766	#N/A	#N/A	#N/A	related to Multidrug resistance protein
	C25um219G_at	um02494	XM_753548	rho2	1.72706	1.74979	3.02198	#N/A	#N/A	#N/A	GTP binding protein Rho2
	W165um209G_at	um00034	XM_751088	#N/A	2.0177	1.49136	3.00912	induced	induced	#N/A	probable mfs-multidrug-resistance transporter
	W115um091G_at	um02411	XM_753465	glo1	2.06092	1.4236	2.93391	#N/A	#N/A	#N/A	glyoxaloxidase 1
	C75um024G_at	um01524	XM_752578	#N/A	2.04551	1.41796	2.90044	induced	#N/A	#N/A	hypothetical protein
	C145um055G_at	um03997	XM_755051	#N/A	1.44339	2.00939	2.90034	#N/A	#N/A	#N/A	related to MET1 - siroheme synthase
	C140um107G_at	um11266	XM_752089	#N/A	1.48556	1.9517	2.89937	induced	#N/A	secreted	probable lysophospholipase (lpl)
	W40um102G_at	um11505	XM_754660	#N/A	1.70123	1.69858	2.88968	induced	#N/A	#N/A	putative protein
	C25um071G_at	um06371	XM_757425	#N/A	1.67379	1.69372	2.83493	#N/A	#N/A	#N/A	conserved hypothetical protein
	W35um235G_at	um10185	XM_756204	#N/A	1.52866	1.84273	2.8169	#N/A	#N/A	#N/A	related to MDR1 - Mac1p interacting protein
	C71um211G_at	um04566	XM_755620	#N/A	1.71688	1.63525	2.80752	#N/A	#N/A	#N/A	putative protein
	W115um044G_at	um02341	XM_753395	#N/A	1.72058	1.62059	2.78836	#N/A	#N/A	#N/A	putative protein
	W170um139G_at	um12132	XM_752373	#N/A	1.88353	1.46638	2.76197	repressed	#N/A	#N/A	conserved hypothetical protein
	C15um123G_at	um00551	XM_751605	#N/A	1.86176	1.43408	2.66992	induced	#N/A	#N/A	related to putative C2H2 zinc finger protein flbC
	W45um054G_at	um00664	XM_751718	#N/A	1.6553	1.61169	2.66783	#N/A	#N/A	secreted	putative protein
	W55um036G_at	um02769	XM_753823	#N/A	1.47646	1.80196	2.66052	induced	#N/A	#N/A	conserved hypothetical protein
	W20um231G_at	um06152	XM_757206	#N/A	1.70087	1.51865	2.58302	#N/A	#N/A	#N/A	putative protein
	W85um107G_at	um01050	XM_752104	urbs1	1.43972	1.78385	2.56825	#N/A	#N/A	#N/A	siderophore biosynthesis regulatory protein URBS1
	W100um137G_at	um02598	XM_753652	#N/A	1.69476	1.51512	2.56776	#N/A	#N/A	#N/A	related to mfs1 - putative multidrug transporter
	W15um107G_at	um01065	XM_752119	#N/A	1.64476	1.53787	2.52943	#N/A	#N/A	#N/A	hypothetical protein
	W25um216G_at	um12033	XM_757079	rop1	1.62463	1.52959	2.48502	repressed	#N/A	#N/A	HMG-box transcription factor (C-terminal fragment)
	W135um068G_at	um04915	XM_755969	#N/A	1.62752	1.52435	2.48091	induced	#N/A	secreted	probable Major allergen Mal f 1 precursor
	W25um070G_at	um02485	XM_753539	#N/A	1.71544	1.42974	2.45265	#N/A	#N/A	#N/A	probable GTP-binding protein ypt5
	W45um018G_at	um01205	XM_752259	#N/A	1.57156	1.54327	2.42535	#N/A	#N/A	#N/A	cation-transporting ATPase
	C75um110G_at	um00567	XM_751621	#N/A	1.66255	1.44683	2.40542	repressed	#N/A	secreted	related to B2-aldehyde-forming enzyme
	C35um063G_at	um10211	XM_756426	#N/A	1.41328	1.70126	2.40437	#N/A	#N/A	#N/A	related to EXG1 - exo-beta-1,3-glucanase (I/II), major isoform
	W21um079G_at	um03276	XM_754330	#N/A	1.41684	1.67815	2.37767	repressed	#N/A	#N/A	related to SRP40 - serine-rich protein with a role in pre-ribosome assembly or transport
	W25um189G_at	um00716.2	XM_751770	#N/A	1.49085	1.58869	2.3685	#N/A	#N/A	#N/A	related to NOP6 - protein with possible role in rRNA processing
	W65um113G_at	um11088	XM_754546	#N/A	1.47453	1.57837	2.32736	#N/A	#N/A	#N/A	conserved hypothetical protein
	W35um002G_at	um15063	#N/A	#N/A	1.5347	1.50839	2.31493	#N/A	#N/A	#N/A	conserved hypothetical protein
	C101um012G_at	um15090	XM_753141	#N/A	1.47097	1.54123	2.2671	#N/A	#N/A	#N/A	conserved hypothetical protein
	C65um013G_at	um03536	XM_754590	#N/A	1.43076	1.46029	2.08932	#N/A	#N/A	#N/A	related to Zinc finger protein SFP1
Surface induced	W120um002G_at	um03924	XM_754978	rep1	67.6402	1.04665	70.7958	induced	induced	secreted	repellent protein 1 precursor
	C65um025G_at	um04130	XM_755184	dik6	57.3827	1.05794	60.7072	induced	induced	#N/A	Dik6, novel virulence factor
	C111um183G_at	um05528	XM_756582	#N/A	40.8644	1.14078	46.6173	induced	induced	secreted	conserved hypothetical protein
	W145um056G_at	um01863	XM_752917	#N/A	52.0984	-1.13809	45.7772	induced	induced	#N/A	related to Cytochrome P450
	W35um030G_at	um10529.2	XM_755492	#N/A	37.8046	1.00771	38.0961	induced	induced	#N/A	conserved hypothetical protein
	C140um003G_at	um01949	XM_753003	#N/A	40.3458	-1.22137	33.0331	induced	induced	#N/A	putative protein
	W50um159G_at	um11886	XM_752683	#N/A	26.258	1.10775	29.0873	#N/A	induced	secreted	conserved hypothetical protein
	W85um010G_at	um01262	XM_752316	#N/A	19.8759	1.23752	24.5967	#N/A	induced	#N/A	DNA polymerase X - putative
	W113um003G_at	um01957	XM_753011	#N/A	24.3767	-1.03738	23.4983	induced	induced	secreted	related to Mannosyl-oligosaccharide alpha-1,2-mannosidase precursor
	W125um090G_at	um00913	XM_751967	glo2	17.0497	-1.18394	14.4009	induced	induced	secreted	glyoxaloxidase 2
	W25um117G_at	um03067	XM_754121	#N/A	12.4518	1.13273	14.1046	#N/A	induced	#N/A	related to CDC33 - translation initiation factor eIF4E
	C95um098G_at	um00154	XM_751208	#N/A	11.7548	1.18779	13.9622	induced	induced	secreted	related to Para-nitrobenzyl esterase
	W30um283G_at	um12149	XM_751357	#N/A	15.7914	-1.19105	13.2583	#N/A	induced	#N/A	hypothetical protein
	W40um066G_at	um04190	XM_755244	#N/A	10.8319	1.20756	13.0802	#N/A	#N/A	#N/A	conserved hypothetical protein
	W15um264G_at	um04029	XM_755083	#N/A	12.2268	-1.07973	11.324	induced	#N/A	#N/A	conserved hypothetical protein
	W155um044G_at	um02331	XM_753385	kpp6	9.09996	1.09392	9.95459	#N/A	induced	#N/A	MAP kinase
	C150um119G_at	um01713	XM_752767	#N/A	7.05869	1.31675	9.29455	#N/A	#N/A	#N/A	hypothetical protein
	C10um163G_at	um00695	XM_751749	#N/A	6.25277	1.37307	8.5855	induced	induced	secreted	putative exochitinase
	C20um032G_at	um15100	XM_755987	#N/A	6.67508	1.17438	7.83911	repressed	induced	#N/A	putative protein
	C5um105G_at	um11400	XM_753332	#N/A	5.71399	1.09006	6.2286	#N/A	#N/A	#N/A	probable Thiamin biosynthetic enzyme
	C115um033G_at	um02438	XM_753492	clp1	4.9189	1.25502	6.17331	induced	induced	#N/A	related to clp1, essential for A-regulated sexual development
	C52um065G_at	um04145	XM_755199	#N/A	4.48508	1.37185	6.15288	#N/A	#N/A	secreted	conserved hypothetical Ustilago-specific protein
	W45um031G_at	um03569	XM_754623	#N/A	4.58852	1.28517	5.89704	induced	induced	#N/A	related to KRE6 - beta-1,6-glucan synthetase
	W50um040G_at	um00738	XM_751792	#N/A	7.38516	-1.27033	5.81357	#N/A	induced	#N/A	conserved hypothetical protein
	W85um066G_at	um04181	XM_755235	#N/A	5.17092	1.12368	5.81047	#N/A	induced	#N/A	conserved hypothetical protein
	C190um132G_at	um05161	XM_756215	#N/A	4.60101	1.25304	5.76524	#N/A	induced	#N/A	related to Phosducin
	C121um192G_at	um00210	XM_751264	#N/A	5.94838	-1.07693	5.52346	#N/A	#N/A	#N/A	conserved hypothetical protein
	W20um280G_at	um11606	XM_751437	#N/A	4.16586	1.26691	5.27776	#N/A	induced	#N/A	putative protein
	W65um196G_at	um11777	XM_756131	#N/A	4.03215	1.23621	4.9846	#N/A	induced	#N/A	conserved hypothetical protein
	C60um164G_at	um00465	XM_751519	#N/A	3.79721	1.29294	4.90955	#N/A	induced	#N/A	hypothetical protein
	W10um134G_at	um05114	XM_756168	#N/A	5.95005	-1.23248	4.82771	repressed	#N/A	#N/A	related to multidrug resistance protein 4
	C60um105G_at	um02267	XM_753321	#N/A	3.85151	1.2284	4.73121	#N/A	#N/A	#N/A	putative protein
	C5um280G_at	um00385	XM_751439	#N/A	3.47925	1.31086	4.56081	#N/A	induced	#N/A	putative protein
	C65um038G_at	um04164	XM_755218	#N/A	3.66345	1.23753	4.53363	#N/A	#N/A	#N/A	conserved hypothetical protein
	W85um170G_at	um05015	XM_756069	#N/A	4.65611	-1.05435	4.41607	#N/A	#N/A	#N/A	hypothetical protein
	W50um220G_at	um06308	XM_757362	#N/A	3.17433	1.3431	4.26342	induced	#N/A	#N/A	putative protein
	W45um026G_at	um02381	XM_753435	#N/A	4.21979	1.00122	4.22493	#N/A	#N/A	#N/A	conserved hypothetical protein
	W60um040G_at	um00736	XM_751790	#N/A	3.23098	1.30664	4.22172	#N/A	#N/A	#N/A	conserved hypothetical protein
	C44um183G_at	um05543	XM_756597	don3	4.11243	1.02439	4.21275	#N/A	induced	#N/A	Ste20-like kinase Don3
	W16um206G_at	um11637	XM_751880	#N/A	3.21153	1.29729	4.1663	#N/A	#N/A	secreted	conserved hypothetical protein
	C45um248G_at	um03035	XM_754089	#N/A	3.69399	1.12108	4.14124	#N/A	#N/A	#N/A	conserved hypothetical protein
	W65um119G_at	um01735	XM_752789	rab4	3.17288	1.29961	4.12349	#N/A	#N/A	#N/A	GTP-binding protein
	C5um268G_at	um04484	XM_755538	#N/A	4.85434	-1.19229	4.07146	repressed	#N/A	#N/A	probable choline-sulfatase
	C14um273G_at	um06274	XM_757328	#N/A	3.87007	1.04859	4.0581	#N/A	#N/A	secreted	related to hormone-sensitive lipase
	W55um203G_at	um04987	XM_756041	#N/A	3.67295	1.05448	3.87306	#N/A	#N/A	#N/A	conserved hypothetical protein
	W35um151G_at	um10937	XM_756767	#N/A	3.07084	1.25243	3.846	#N/A	#N/A	#N/A	conserved hypothetical protein
	W77um250G_at	um10367	XM_754106	chs6	3.21413	1.19532	3.84191	induced	#N/A	#N/A	chitin synthase 6
	C110um056G_at	um01868	XM_752922	#N/A	3.15159	1.21592	3.83207	#N/A	induced	#N/A	related to GIT1 - Glycerophosphoinositol transporter also able to mediate low-affinity phosphate transport
	C30um024G_at	um01513	XM_752567	#N/A	3.84295	-1.0293	3.73357	#N/A	#N/A	secreted	putative protein
	C15um065G_at	um10888	XM_755207	#N/A	3.53123	1.01654	3.58963	#N/A	#N/A	#N/A	putative protein
	W35um144G_at	um11063.2	#N/A	#N/A	2.97644	1.20361	3.58248	#N/A	induced	#N/A	conserved hypothetical protein (N-terminal fragment)
	W60um018G_at	um01201.2	XM_752255	#N/A	3.30441	1.08001	3.56879	#N/A	induced	#N/A	conserved hypothetical protein
	C65um197G_at	um10777	XM_757373	#N/A	2.79611	1.25493	3.50892	#N/A	induced	#N/A	conserved hypothetical protein
	W55um190G_at	um00330	XM_751384	#N/A	3.86422	-1.10606	3.49369	repressed	induced	secreted	related to UTR2 - cell wall protein
	C30um201G_at	um11256	XM_751907	#N/A	2.83325	1.22553	3.47223	#N/A	#N/A	#N/A	related to D-arabinitol 2-dehydrogenase
	C60um177G_at	um15097	XM_757549	#N/A	2.98921	1.14954	3.43623	#N/A	#N/A	#N/A	putative protein
	C35um008G_at	um11147	XM_755414	#N/A	2.97766	1.14224	3.40122	#N/A	induced	#N/A	conserved hypothetical Ustilago-specific protein
	W112um107G_at	um11269	XM_752097	#N/A	2.91575	1.16164	3.38706	#N/A	induced	#N/A	conserved hypothetical protein
	W55um063G_at	um05368	XM_756422	#N/A	2.69874	1.2509	3.37585	#N/A	#N/A	#N/A	putative protein
	W55um055G_at	um03977	XM_755031	#N/A	2.98447	1.12773	3.36567	#N/A	induced	secreted	conserved hypothetical protein
	W126um079G_at	um03253	XM_754307	#N/A	2.41655	1.38141	3.33825	#N/A	#N/A	#N/A	putative protein
	UG16-1i3-50e2_RC_at	um10446	XM_754533	#N/A	2.44854	1.35944	3.32865	#N/A	induced	#N/A	putative protein
	W70um088G_at	um05674	XM_756728	nuc1	2.95281	1.11941	3.3054	#N/A	#N/A	#N/A	probable NUC1 - dna/rna non-specific nuclease, mitochondrial
	W6um169G_at	um11707	XM_753384	#N/A	3.55783	-1.07888	3.2977	repressed	#N/A	#N/A	conserved hypothetical protein
	C147um013G_at	um03520	XM_754574	#N/A	2.72584	1.2053	3.28545	repressed	#N/A	#N/A	conserved hypothetical protein
	C25um274G_s_at	um11497	XM_753951	#N/A	4.04437	-1.23413	3.2771	#N/A	induced	#N/A	probable UDP-N-acetylglucosamine pyrophosphorylase
	W40um223G_at	um11330	XM_752458	#N/A	2.73221	1.19912	3.27625	induced	#N/A	#N/A	related to O-methyltransferase
	C122um099G_at	um05897	XM_756951	cps1	2.45207	1.33073	3.26304	#N/A	#N/A	#N/A	probable CPS1 - Gly-X carboxypeptidase YSCS precursor
	C15um211G_at	um04579	XM_755633	#N/A	3.21156	1.01285	3.25282	#N/A	#N/A	#N/A	related to TRX2 - thioredoxin II
	C54um150G_at	um00981	XM_752035	#N/A	2.75117	1.16899	3.21609	#N/A	induced	#N/A	putative protein
	W30um140G_at	um03779	XM_754833	#N/A	2.3215	1.37854	3.20027	repressed	#N/A	#N/A	related to galactinol synthase
	C85um106G_at	um01014	XM_752068	#N/A	4.0591	-1.272	3.19113	#N/A	induced	secreted	conserved hypothetical protein
	W16um184G_at	um10350	XM_756573	#N/A	4.35797	-1.36864	3.18415	#N/A	#N/A	#N/A	putative protein
	W10um261G_at	um02921	XM_753975	#N/A	3.94989	-1.25695	3.14245	#N/A	#N/A	secreted	conserved hypothetical protein
	W70um039G_at	um01149	XM_752203	glo3	2.98559	1.04713	3.12632	#N/A	induced	#N/A	glyoxaloxidase 3
	W40um248G_at	um03034	XM_754088	#N/A	4.09942	-1.3338	3.0735	induced	induced	#N/A	conserved hypothetical protein
	W92um191G_at	um11346	XM_751402	#N/A	2.91324	1.05401	3.07058	#N/A	#N/A	#N/A	conserved hypothetical protein
	W5um226G_at	um11751.2	XM_755380	#N/A	3.17972	-1.03901	3.06034	induced	induced	#N/A	conserved hypothetical protein
	W34um201G_at	um11255	XM_751906	#N/A	3.31757	-1.08428	3.0597	#N/A	induced	#N/A	putative protein
	W30um153G_at	um10311	XM_753729	#N/A	2.57757	1.18581	3.05651	#N/A	#N/A	#N/A	putative protein
	CLUSTER41_RC_at	um12032	XM_757029	#N/A	3.65991	-1.2147	3.01302	#N/A	induced	#N/A	related to ATP-dependent DNA helicase RecQ
	C45um161G_at	um02517	XM_753571	gpa2	2.65691	1.1334	3.01135	#N/A	induced	#N/A	guanine nucleotide-binding protein alpha-2 subunit
	C220um074G_at	um01788	XM_752842	#N/A	2.83968	1.0505	2.98309	induced	#N/A	secreted	related to deacetylase
	C135um056G_at	um01864	XM_752918	#N/A	2.16306	1.37218	2.96812	#N/A	#N/A	#N/A	conserved hypothetical protein
	W77um203G_at	um04991	XM_756045	#N/A	3.28333	-1.10724	2.96533	#N/A	#N/A	#N/A	related to Serine/threonine protein kinase
	W35um261G_at	um02917	XM_753971	#N/A	2.943	1.0049	2.95743	induced	induced	#N/A	conserved hypothetical Ustilago-specific protein
	C85um012G_at	um11464	XM_753144	#N/A	2.5132	1.16999	2.94043	#N/A	#N/A	secreted	conserved hypothetical protein
	C75um174G_at	um02741	XM_753795	ukc2	3.64827	-1.24327	2.93441	#N/A	induced	#N/A	related to CBK1 - Serine/threonine protein kinase involved in cell wall biosynthesis
	W20um159G_at	um01637	XM_752691	ykt6	2.71138	1.079	2.92557	#N/A	#N/A	#N/A	probable YKT6 - SNARE protein for Endoplasmic Reticulum-Golgi transport
	W30um243G_at	um10484	XM_754733	#N/A	2.63112	1.10196	2.89938	induced	#N/A	#N/A	related to ALG7 - UDP-N-acetylglucosamine-1-phosphate transferase
	C25um239G_at	um05878	XM_756932	#N/A	2.2215	1.29816	2.88386	#N/A	#N/A	#N/A	putative protein
	C85um092G_at	um12242.2	XM_754839	#N/A	2.27497	1.26559	2.87919	#N/A	#N/A	#N/A	conserved hypothetical protein
	C160um086G_at	um11300	XM_757215	#N/A	2.38718	1.20326	2.87241	#N/A	induced	#N/A	conserved hypothetical protein
	W35um025G_at	um04136	XM_755190	#N/A	2.10821	1.36145	2.87023	#N/A	#N/A	#N/A	related to serine/threonine protein kinase
	C15um191G_at	um11352	XM_751421	#N/A	3.24272	-1.13584	2.85491	#N/A	induced	#N/A	related to neutral ceramidase
	C60um153G_at	um10307	XM_753724	#N/A	2.33802	1.21335	2.83683	repressed	#N/A	#N/A	conserved hypothetical protein
	W90um072G_at	um00946	XM_752000	#N/A	2.3025	1.22735	2.82597	induced	induced	#N/A	putative protein
	C25um205G_at	um04474	XM_755528	gpa3	2.01714	1.39413	2.81215	#N/A	#N/A	#N/A	guanine nucleotide-binding protein alpha-3 subunit
	C102um185G_at	um05480	XM_756534	chs7	2.59458	1.08255	2.80875	induced	#N/A	#N/A	chitin Synthase 7
	C26um282G_at	um02682	XM_753736	#N/A	2.61627	1.07212	2.80496	#N/A	#N/A	#N/A	conserved hypothetical protein
	W55um183G_at	um05542	XM_756596	#N/A	2.17007	1.29095	2.80146	#N/A	#N/A	#N/A	conserved hypothetical protein
	W55um236G_at	um03199	XM_754253	gfa1	2.44693	1.14182	2.79394	#N/A	#N/A	#N/A	probable GFA1 - glucosamine--fructose-6-phosphate transaminase
	W95um189G_at	um00698.2	XM_751752	#N/A	2.13589	1.30371	2.78458	#N/A	#N/A	#N/A	putative protein
	W95um109G_at	um04333	XM_755387	#N/A	2.56682	1.07897	2.76952	#N/A	#N/A	#N/A	putative protein
	C15um214G_at	um06440	XM_757494	#N/A	3.40707	-1.23185	2.76582	#N/A	#N/A	secreted	conserved hypothetical protein
	W120um164G_at	um00450	XM_751504	#N/A	2.1586	1.27289	2.74765	#N/A	#N/A	#N/A	related to multidrug resistance protein
	C120um211G_at	um10901	XM_755610	#N/A	2.2289	1.20587	2.68778	#N/A	induced	#N/A	probable polyubiquitin
	W85um214G_at	um06454	XM_757508	#N/A	2.68228	-1.01153	2.6517	induced	induced	#N/A	related to Mannose-6-phosphate isomerase
	C75um133G_at	um05125	XM_756179	rrm57	2.08455	1.25013	2.60595	#N/A	#N/A	#N/A	probable glutamine-tRNA ligase
	W135um012G_at	um02080	XM_753134	#N/A	3.13292	-1.20691	2.59582	induced	induced	#N/A	conserved hypothetical protein
	W15um216G_at	um06022	XM_757076	#N/A	2.21491	1.16679	2.58432	#N/A	#N/A	#N/A	related to RIB7 - HTP reductase
	W95um250G_at	um10370	XM_754110	#N/A	1.92991	1.33654	2.57939	repressed	#N/A	#N/A	conserved hypothetical protein
	C35um133G_at	um05134	XM_756188	#N/A	2.27826	1.1255	2.56417	#N/A	induced	#N/A	conserved hypothetical protein
	C135um040G_at	um00721	XM_751775	#N/A	2.35847	1.08696	2.56357	repressed	induced	#N/A	related to MAPKK kinase
	W50um054G_at	um00663	XM_751717	#N/A	2.11376	1.20968	2.55696	#N/A	#N/A	#N/A	probable ubiquitin-protein ligase
	C91um167G_at	um04241	XM_755295	#N/A	2.44624	1.04409	2.5541	induced	induced	#N/A	putative protein
	W15um239G_at	um05880	XM_756934	erg25	3.17549	-1.24725	2.546	repressed	#N/A	#N/A	probable ERG25 - C-4 methyl sterol oxidase
	C15um165G_at	um00446	XM_751500	#N/A	2.29956	1.09577	2.51979	induced	induced	secreted	probable beta-glucosidase
	W110um033G_at	um02439	XM_753493	#N/A	1.84741	1.35976	2.51204	#N/A	#N/A	#N/A	conserved hypothetical protein
	C90um148G_at	um00790	XM_751844	#N/A	2.24119	1.11508	2.4991	#N/A	#N/A	#N/A	related to coenzyme a synthetase
	W165um090G_at	um10615	XM_751959	vps21	2.5921	-1.03733	2.49882	#N/A	#N/A	#N/A	probable VPS21 - Rab5-like GTPase involved in vacuolar protein sorting
	C170um211G_at	um04544	XM_755598	#N/A	2.96212	-1.19229	2.48439	#N/A	induced	#N/A	hypothetical protein
	C40um113G_at	um11089	XM_754553	#N/A	2.04343	1.21548	2.48374	#N/A	#N/A	#N/A	related to CHS7 - control of protein export from the ER (like chitin synthase III)
	EST01um126_at	um12098	#N/A	#N/A	2.37353	1.04473	2.47971	#N/A	#N/A	#N/A	putative protein
	C75um112G_at	um11546	XM_755702	#N/A	2.54708	-1.03156	2.46915	induced	#N/A	#N/A	conserved hypothetical protein
	W30um167G_at	um10416	XM_755306	#N/A	2.55475	-1.03605	2.46586	#N/A	induced	#N/A	conserved hypothetical protein
	C60um119G_at	um01737.2	XM_752791	#N/A	2.43059	1.0145	2.46583	repressed	induced	#N/A	related to Adiponectin receptor 1
	W95um182G_at	um05560	XM_756614	#N/A	2.4611	1.00087	2.46324	#N/A	induced	#N/A	putative protein
	C10um047G_at	um03602	XM_754656	#N/A	2.75957	-1.12335	2.45655	#N/A	#N/A	#N/A	probable Ras-related protein Rab-18
	C155um086G_at	um06162	XM_757216	#N/A	2.16722	1.13079	2.45068	#N/A	#N/A	secreted	conserved hypothetical protein
	W20um195G_at	um01851	XM_752905	#N/A	1.91916	1.26086	2.41979	repressed	#N/A	secreted	conserved hypothetical protein
	W30um236G_at	um03204	XM_754258	chs8	2.29089	1.04776	2.40031	#N/A	#N/A	#N/A	chitin synthase 8
	W20um228G_at	um01928	XM_752982	#N/A	2.1662	1.105	2.39365	induced	#N/A	#N/A	putative protein
	C95um081G_at	um10641	XM_754267	#N/A	2.45781	-1.03032	2.38547	#N/A	#N/A	#N/A	related to SKT5 - protoplast regeneration and killer toxin resistance protein
	C25um166G_at	um00410	XM_751464	#N/A	1.77065	1.34598	2.38327	#N/A	#N/A	#N/A	conserved hypothetical protein
	C128um074G_at	um01808	XM_752862	#N/A	2.2562	1.05578	2.38205	repressed	#N/A	secreted	related to ERV2 - Flavin dependent sulfhydryl oxidase
	C55um118G_at	um11050	XM_755066	ras3	2.48601	-1.04713	2.37411	#N/A	induced	#N/A	Ras-GTPase
	CLUSTER1_RC_at	um10317.2	XM_753982	#N/A	2.1005	1.12865	2.37074	#N/A	#N/A	#N/A	putative protein
	W5um252G_at	um01387	XM_752441	#N/A	1.94342	1.21732	2.36577	#N/A	#N/A	#N/A	putative protein
	W90um018G_at	um01194	XM_752248	#N/A	2.812	-1.18887	2.36526	repressed	#N/A	#N/A	putative protein
	W30um163G_at	um00692	XM_751746	#N/A	1.98872	1.18913	2.36485	#N/A	#N/A	secreted	conserved hypothetical protein
	C15um056G_at	um12173	XM_752941	#N/A	1.73228	1.36405	2.36291	#N/A	#N/A	secreted	putative protein
	C80um079G_at	um03263	XM_754317	rad16	2.07833	1.13656	2.36214	induced	#N/A	#N/A	probable RAD16 - nucleotide excision repair protein
	W25um105G_at	um02273	XM_753327	#N/A	2.70554	-1.15288	2.34677	#N/A	#N/A	#N/A	putative protein
	C35um097G_at	um03884	XM_754938	#N/A	1.91537	1.22233	2.34121	#N/A	#N/A	#N/A	conserved hypothetical protein
	C15um097G_at	um03880	XM_754934	#N/A	2.40893	-1.02907	2.34088	induced	#N/A	secreted	conserved hypothetical protein
	mfa2_at	um02382	XM_753436	mfa2	2.32529	1.00477	2.33638	induced	#N/A	#N/A	a2-specific pheromone [mating factor a2]
	W19um212G_at	um10986	XM_755654	#N/A	1.7263	1.34685	2.32507	#N/A	#N/A	#N/A	putative protein
	W20um211G_at	um04578	XM_755632	#N/A	2.20989	1.04844	2.31694	#N/A	#N/A	#N/A	conserved hypothetical protein
	C19um179G_at	um01378	XM_752432	#N/A	1.72997	1.33542	2.31023	induced	#N/A	#N/A	conserved hypothetical protein
	C45um201G_at	um11253	XM_751903	#N/A	1.83764	1.25133	2.29949	repressed	#N/A	#N/A	conserved hypothetical protein
	W75um161G_at	um02512	XM_753566	#N/A	1.70274	1.34898	2.29695	repressed	#N/A	#N/A	probable 6-phosphofructokinase
	W115um164G_at	um00451	XM_751505	#N/A	2.26219	1.01451	2.29502	#N/A	#N/A	#N/A	conserved hypothetical protein
	C35um250G_at	um10364	XM_754095	#N/A	1.85403	1.23233	2.28478	induced	#N/A	#N/A	related to KRE6 - glucan synthase subunit
	W115um169G_at	um02305	XM_753359	#N/A	2.35283	-1.03011	2.28407	#N/A	#N/A	#N/A	related to peptidyl-prolyl cis-trans isomerase
	C85um005G_at	um05834	XM_756888	#N/A	2.16944	1.05191	2.28207	#N/A	#N/A	#N/A	related to auxin-resistance protein
	W60um034G_at	um05057	XM_756111	#N/A	1.94592	1.17232	2.28125	#N/A	#N/A	#N/A	putative protein
	W70um155G_at	um04967	XM_756021	#N/A	2.28037	-1.00002	2.28032	#N/A	#N/A	#N/A	probable Transketolase
	C45um179G_at	um01373.2	XM_752427	#N/A	2.65515	-1.16946	2.2704	#N/A	#N/A	#N/A	related to Vacuolar membrane protein
	C30um265G_at	um12018	XM_756684	#N/A	1.87213	1.21259	2.27011	induced	#N/A	#N/A	putative protein (C-terminal fragment)
	C20um099G_at	um05915	XM_756969	#N/A	2.22879	1.01592	2.26427	induced	#N/A	#N/A	conserved hypothetical protein
	C105um035G_at	um06121	XM_757175	#N/A	1.83	1.22876	2.24863	#N/A	#N/A	#N/A	putative protein
	W34um024G_at	um01514	XM_752568	fuz7	2.89719	-1.28925	2.24719	#N/A	induced	#N/A	dual specificity protein kinase Fuz7
	C35um228G_at	um10451	XM_752979	#N/A	1.88516	1.18854	2.24059	#N/A	#N/A	#N/A	related to cytochrome c oxidase subunit I
	C25um258G_at	um10519	XM_755466	#N/A	2.03714	1.09896	2.23873	#N/A	#N/A	#N/A	putative protein
	C50um167G_at	um04249	XM_755303	#N/A	1.7398	1.28513	2.23586	#N/A	#N/A	#N/A	probable beta-adaptin
	W95um208G_at	um00296	XM_751350	#N/A	1.65998	1.34541	2.23337	#N/A	#N/A	#N/A	conserved hypothetical protein
	W10um169G_at	um11706	XM_753383	#N/A	1.98933	1.1223	2.23264	repressed	#N/A	#N/A	putative protein
	C80um054G_at	um15012	#N/A	#N/A	1.60008	1.38856	2.2218	#N/A	#N/A	#N/A	conserved hypothetical protein
	C95um284G_at	um05449	XM_756503	#N/A	1.68946	1.3139	2.21977	#N/A	#N/A	#N/A	related to RPH1 - Transcriptional repressor of PHR1
	C70um028G_at	um10123	XM_751538	aga1	2.48378	-1.12175	2.2142	#N/A	induced	#N/A	S6K1-type AGC kinase
	W60um053G_at	um10337	XM_754023	#N/A	1.64354	1.3469	2.21369	#N/A	#N/A	#N/A	probable ubiquitin-conjugating enzyme e2-23 kda
	W30um135G_at	um01663	XM_752717	#N/A	2.51145	-1.13768	2.20753	#N/A	#N/A	#N/A	conserved hypothetical protein
	C5um237G_RC_s_at	um03284	XM_754338	#N/A	2.12689	1.0374	2.20645	induced	induced	#N/A	conserved hypothetical protein
	C145um119G_at	um01714	XM_752768	#N/A	2.70399	-1.22563	2.2062	#N/A	#N/A	#N/A	probable monooxygenase
	C15um087G_at	um05876	XM_756930	#N/A	1.7524	1.25326	2.19622	#N/A	#N/A	#N/A	putative protein
	W35um043G_at	um02799	XM_753853	#N/A	1.5644	1.40242	2.19394	#N/A	#N/A	#N/A	related to phosphatidylserine decarboxylase
	C5um012G_at	um02104.2	XM_753158	#N/A	1.86217	1.17498	2.18801	#N/A	induced	#N/A	probable Regulator of G-Protein Signaling Protein
	W145um091G_at	um02405	XM_753459	#N/A	2.25221	-1.03167	2.18307	#N/A	#N/A	#N/A	conserved hypothetical protein
	W105um010G_at	um01258	XM_752312	#N/A	1.66945	1.30381	2.17664	repressed	#N/A	#N/A	conserved hypothetical protein
	W10um071G_at	um06367	XM_757421	#N/A	2.58626	-1.18964	2.17398	#N/A	induced	#N/A	putative protein
	C45um129G_at	um03737	XM_754791	#N/A	2.78221	-1.28248	2.1694	#N/A	#N/A	#N/A	related to long-chain-fatty-acid-CoA ligase
	C75um105G_at	um02262	XM_753316	#N/A	1.78558	1.20883	2.15846	repressed	#N/A	#N/A	related to MAK21 - protein required for 60S ribosomal subunit biogenesis
	W35um277G_at	um05290	XM_756344	#N/A	1.68553	1.28017	2.15778	#N/A	#N/A	secreted	putative protein
	W55um076G_at	um03349	XM_754403	#N/A	1.59983	1.34263	2.14798	#N/A	#N/A	secreted	conserved hypothetical protein
	C82um129G_at	um03730.2	XM_754784	#N/A	1.66681	1.28835	2.14743	repressed	#N/A	#N/A	putative protein
	C75um040G_at	um15020	#N/A	#N/A	2.08625	1.02761	2.14385	#N/A	#N/A	#N/A	conserved hypothetical protein
	W30um072G_at	um10587	XM_752013	#N/A	2.30254	-1.07655	2.13881	repressed	#N/A	#N/A	conserved hypothetical protein
	W20um134G_at	um05112	XM_756166	#N/A	1.94902	1.09606	2.13624	repressed	#N/A	#N/A	related to NUG1 - Nuclear GTPase (involved in Ribosome biogenesis)
	W45um222G_at	um01436	XM_752490	#N/A	2.72801	-1.27705	2.13619	induced	#N/A	#N/A	conserved hypothetical protein
	C15um205G_at	um04475	XM_755529	#N/A	1.79304	1.18973	2.13322	#N/A	#N/A	#N/A	conserved hypothetical protein
	C90um071G_at	um06385	XM_757439	#N/A	1.78569	1.19454	2.13308	#N/A	#N/A	#N/A	conserved hypothetical protein
	C15um164G_at	um00473	XM_751527	#N/A	1.6211	1.31544	2.13245	#N/A	#N/A	#N/A	conserved hypothetical protein
	W5um184G_at	um05522	XM_756576	#N/A	1.91878	1.1091	2.12812	induced	#N/A	#N/A	related to suppressor protein PSP1
	W20um285G_at	um00510	XM_751564	msp1	1.67652	1.2633	2.11795	#N/A	#N/A	#N/A	probable MSP1 - intra-mitochondrial sorting protein
	C10um174G_at	um02755	XM_753809	#N/A	2.80911	-1.33249	2.10816	#N/A	#N/A	#N/A	conserved hypothetical protein
	C15um223G_at	um01411.2	XM_752465	#N/A	2.60414	-1.23957	2.10085	induced	#N/A	#N/A	putative protein
	C11um020G_at	um00879	XM_751933	#N/A	2.15474	-1.03253	2.08685	induced	#N/A	#N/A	conserved hypothetical protein
	W25um125G_at	um10559	XM_756375	#N/A	2.23746	-1.0746	2.08213	#N/A	#N/A	#N/A	conserved hypothetical protein
	W140um144G_at	um04066	XM_755120	#N/A	1.5846	1.31364	2.0816	#N/A	#N/A	#N/A	conserved hypothetical protein
	C65um260G_at	um02582	XM_753636	rum1	1.62773	1.27684	2.07836	#N/A	#N/A	#N/A	regulator Ustilago maydis 1 protein (Rum1)
	C105um152G_at	um05259	XM_756313	#N/A	1.87955	1.10272	2.07261	#N/A	#N/A	#N/A	conserved hypothetical protein
	W80um049G_at	um00098	XM_751152	#N/A	1.5059	1.37252	2.06688	#N/A	#N/A	#N/A	related to YTP1
	C65um159G_at	um11885	XM_752679	#N/A	1.95805	1.05507	2.06588	induced	#N/A	#N/A	related to UDP-N-acetylglucosaminyltransferase
	C30um077G_at	um03315	XM_754369	ukb1	2.00108	1.03021	2.06153	induced	induced	#N/A	serine/threonine protein kinase B-related Ukb1
	W30um059G_at	um11203	XM_757154	#N/A	1.59118	1.29547	2.06132	#N/A	#N/A	#N/A	conserved hypothetical protein
	C25um255G_at	um04845	XM_755899	#N/A	1.5756	1.30811	2.06106	#N/A	#N/A	#N/A	conserved hypothetical protein (N-terminal fragment)
	W35um225G_at	um02151	XM_753205	#N/A	2.1183	-1.03256	2.05149	#N/A	#N/A	#N/A	related to 2,5-diketo-D-gluconic acid reductase
	W20um226G_at	um04323	XM_755377	#N/A	2.24418	-1.09509	2.04931	#N/A	#N/A	#N/A	conserved hypothetical protein
	W30um245G_at	um05925	XM_756979	#N/A	1.46426	1.39943	2.04912	#N/A	#N/A	#N/A	related to TOK1 - Voltage-gated, outward-rectifying K+ channel protein of the plasma membrane
	C100um223G_at	um01388	XM_752442	#N/A	1.49203	1.36723	2.03994	#N/A	#N/A	#N/A	hypothetical protein
	C65um178G_at	um02017	XM_753071	#N/A	2.2051	-1.0819	2.03818	#N/A	induced	#N/A	conserved hypothetical protein
	CLUSTER38_RC_at	um05987	XM_757041	#N/A	1.69045	1.20422	2.03566	#N/A	#N/A	#N/A	conserved hypothetical protein
	C55um008G_at	um04358	XM_755412	#N/A	1.91622	1.05906	2.0294	#N/A	#N/A	#N/A	conserved hypothetical protein
	W25um012G_at	um12183	XM_753154	#N/A	1.76325	1.14925	2.02641	#N/A	#N/A	#N/A	conserved hypothetical protein
	W55um003G_at	um01970	XM_753024	#N/A	2.22366	-1.09748	2.02615	#N/A	#N/A	secreted	hypothetical protein
	C45um040G_at	um00739	XM_751793	#N/A	1.85082	1.09274	2.02246	#N/A	#N/A	#N/A	related to DNA repair protein rad18
	C50um106G_at	um01021	XM_752075	#N/A	2.29555	-1.13995	2.01373	#N/A	#N/A	#N/A	putative protein
	W31um231G_at	um11296	XM_757203	#N/A	1.98504	1.01165	2.00817	#N/A	#N/A	#N/A	related to calmodulin-dependent protein kinase
	C44um147G_at	um11199	XM_751815	#N/A	2.18032	-1.08591	2.00782	#N/A	#N/A	#N/A	related to CDC28 - cyclin-dependent protein kinase
	W20um233G_at	um10613	XM_751954	#N/A	1.98154	1.01326	2.00782	#N/A	#N/A	#N/A	conserved hypothetical protein
	W20um185G_at	um05499	XM_756553	#N/A	1.85205	1.08246	2.00478	#N/A	#N/A	#N/A	conserved hypothetical protein
	C11um060G_at	um02132	XM_753186	#N/A	1.81038	1.10616	2.00256	#N/A	#N/A	#N/A	conserved hypothetical protein
	C30um047G_at	um03597	XM_754651	#N/A	1.67592	1.19381	2.00074	#N/A	#N/A	#N/A	conserved hypothetical protein
	W70um153G_at	um02668	XM_753722	#N/A	2.0974	-1.04941	1.99865	#N/A	#N/A	#N/A	conserved hypothetical protein
	C50um076G_at	um12225	XM_754404	#N/A	2.11217	-1.05952	1.9935	#N/A	induced	#N/A	putative protein
	W110um165G_at	um00424	XM_751478	#N/A	2.80758	-1.41103	1.98974	#N/A	#N/A	#N/A	related to Choline dehydrogenase
	C10um229G_at	um10268	XM_752949	#N/A	2.57054	-1.29644	1.98277	#N/A	#N/A	secreted	putative protein
	C100um117G_at	um03083	XM_754137	#N/A	2.06326	-1.04271	1.97876	#N/A	induced	#N/A	conserved hypothetical protein
	W145um211G_at	um04550	XM_755604	#N/A	2.14264	-1.1017	1.94484	#N/A	#N/A	#N/A	conserved hypothetical protein
	C5um209G_at	um10945	XM_757536	#N/A	2.46175	-1.28281	1.91903	induced	#N/A	secreted	conserved hypothetical protein
	W45um262G_at	um00773	XM_751827	#N/A	2.2612	-1.18519	1.90787	#N/A	#N/A	#N/A	conserved hypothetical protein
	C15um288G_at	um02560	XM_753614	#N/A	2.08158	-1.09572	1.89974	#N/A	#N/A	#N/A	related to EMP24 protein precursor
	W36um217G_at	um11984	XM_755556	#N/A	2.00436	-1.06022	1.89052	#N/A	induced	#N/A	conserved hypothetical protein
	W46um090G_at	um00933	XM_751987	#N/A	2.16225	-1.14443	1.88937	repressed	#N/A	#N/A	conserved hypothetical protein
	W30um087G_at	um05873	XM_756927	#N/A	2.06995	-1.10205	1.87827	#N/A	#N/A	#N/A	related to TIF2 - translation initiation factor eIF4A
	C54um043G_at	um02794	XM_753848	#N/A	2.36588	-1.26294	1.87331	#N/A	#N/A	#N/A	related to 26S proteasome non-ATPase regulatory subunit 9
	C20um070G_at	um02487	XM_753541	#N/A	2.00029	-1.07373	1.86294	#N/A	#N/A	#N/A	conserved hypothetical protein
	C112um175G_at	um02713	XM_753767	prf1	2.58993	-1.39308	1.85914	repressed	repressed	#N/A	pheromone response factor Prf1
	W10um179G_at	um11317	XM_752434	#N/A	2.26151	-1.23544	1.83052	#N/A	#N/A	secreted	related to RER2 - cis-prenyltransferase
	C90um030G_at	um04426	XM_755480	#N/A	2.41566	-1.33635	1.80765	#N/A	#N/A	#N/A	conserved hypothetical protein
	W10um219G_at	um02498	XM_753552	#N/A	2.33102	-1.29157	1.8048	repressed	#N/A	#N/A	related to delta-6 fatty acid desaturase
	W137um107G_at	um11267	XM_752090	#N/A	2.12248	-1.18703	1.78806	repressed	#N/A	#N/A	related to EPT1 - sn-1,2-diacylglycerol ethanolamine- and cholinephosphotransferase
	C85um054G_at	um00657	XM_751711	#N/A	2.17797	-1.22523	1.7776	#N/A	#N/A	#N/A	related to RAD7 - nucleotide excision repair protein
	C60um257G_at	um12023	XM_756813	#N/A	2.12574	-1.19759	1.77501	#N/A	#N/A	#N/A	conserved hypothetical protein
	W70um267G_at	um06139	XM_757193	#N/A	2.05792	-1.16028	1.77364	#N/A	#N/A	#N/A	related to zinc transporter
	W80um276G_at	um06009	XM_757063	#N/A	2.10735	-1.20775	1.74485	#N/A	#N/A	#N/A	probable Leptomycin B resistance protein pmd1
	C114um003G_at	um10457	XM_753010	#N/A	2.10251	-1.21096	1.73623	repressed	#N/A	#N/A	related to protein involved in intramitochondrial protein sorting
	W55um193G_at	um10046	XM_751227	#N/A	2.12496	-1.23858	1.71564	induced	induced	#N/A	conserved hypothetical protein
	C60um019G_at	um11007	XM_757457	#N/A	2.16466	-1.26561	1.71037	#N/A	#N/A	#N/A	related to GTP-binding protein Rab5c
	C80um099G_at	um11041	XM_756959	#N/A	2.29998	-1.36034	1.69074	#N/A	#N/A	#N/A	related to serine/threonine-protein kinase
	W40um232G_at	um04531	XM_755585	#N/A	2.00951	-1.18941	1.6895	#N/A	induced	secreted	conserved hypothetical protein
	C80um161G_at	um11407	XM_753565	#N/A	2.19575	-1.30391	1.68398	#N/A	#N/A	#N/A	conserved hypothetical protein
	W80um057G_at	um06093	XM_757147	#N/A	2.14931	-1.28148	1.67721	#N/A	#N/A	#N/A	related to UDP-galactose transporter
	W115um209G_at	um10006	XM_751077	#N/A	2.10012	-1.25798	1.66944	#N/A	#N/A	#N/A	related to SCJ1 protein
	W50um002G_x_at	um03910	XM_754964	#N/A	2.0333	-1.2194	1.66746	#N/A	#N/A	#N/A	probable Calmodulin
	C10um248G_at	um10362	XM_754080	#N/A	2.25963	-1.3573	1.6648	repressed	#N/A	#N/A	conserved hypothetical protein
	C30um020G_at	um00876	XM_751930	#N/A	2.24595	-1.36542	1.64488	#N/A	#N/A	secreted	related to SPR1 - exo-1,3-beta-glucanase precursor
	C40um171G_at	um00055	XM_751109	#N/A	2.09727	-1.28601	1.63083	#N/A	#N/A	#N/A	conserved hypothetical protein
	W35um166G_at	um11824	XM_751463	#N/A	2.12683	-1.3079	1.62614	induced	#N/A	#N/A	hypothetical protein
	W129um024G_at	um10808	XM_752591	#N/A	2.09348	-1.30526	1.60388	repressed	#N/A	#N/A	putative protein
	W90um257G_at	um05766	XM_756820	yhm2	2.00114	-1.27276	1.57229	repressed	#N/A	#N/A	probable YHM2 - Protein of the mitochondrial carrier family (MCF)
	C160um153G_at	um02651	XM_753705	#N/A	2.00542	-1.29003	1.55455	repressed	#N/A	#N/A	related to dihydroceramide delta(4)-desaturase
	W60um218G_at	um04510	XM_755564	#N/A	2.0917	-1.371	1.52567	#N/A	induced	#N/A	hypothetical protein
FA induced	W10um264G_at	um11057	XM_755082	#N/A	-1.14395	140.063	122.438	induced	#N/A	#N/A	related to OPT1 - High-affinity glutathione transporter
	W20um049G_at	um00083	XM_751137	#N/A	1.22291	57.5881	70.4253	induced	#N/A	#N/A	related to formate/nitrite transporter
	C10um043G_at	um02804	XM_753858	#N/A	1.26872	18.2061	23.0984	repressed	#N/A	#N/A	conserved hypothetical protein
	W60um167G_at	um04248	XM_755302	#N/A	1.06438	20.5392	21.8615	#N/A	#N/A	secreted	putative protein
	W25um029G_at	um03847	XM_754901	nar1	-1.30728	27.3624	20.9308	#N/A	#N/A	#N/A	nitrate reductase
	W35um074G_at	um01829	XM_752883	afg1	1.28307	9.63262	12.3593	induced	#N/A	secreted	related to alpha-L-arabinofuranosidase I precursor
	C110um130G_at	um03689	XM_754743	#N/A	1.2788	7.88887	10.0883	#N/A	#N/A	secreted	conserved hypothetical protein
	W45um171G_at	um00056	XM_751110	#N/A	1.2843	7.47322	9.59789	#N/A	#N/A	#N/A	probable neutral amino acid permease
	W65um117G_at	um03076	XM_754130	#N/A	1.11314	8.56573	9.53485	#N/A	#N/A	#N/A	conserved hypothetical protein
	C36um171G_at	um00054	XM_751108	#N/A	1.32221	7.08423	9.36686	induced	#N/A	secreted	putative protein
	W50um208G_at	um00286	XM_751340	#N/A	1.39832	6.55711	9.16892	#N/A	#N/A	#N/A	hypothetical protein
	C45um124G_at	um01301	XM_752355	#N/A	1.18764	7.35654	8.73695	induced	#N/A	secreted	conserved hypothetical Ustilago-specific protein
	C55um124G_at	um01299	XM_752353	#N/A	1.19299	7.21174	8.60352	induced	#N/A	secreted	conserved hypothetical Ustilago-specific protein
	W77um035G_at	um11211	XM_757169	#N/A	1.39429	5.4822	7.64379	#N/A	#N/A	secreted	conserved hypothetical protein
	W130um013G_at	um03523	XM_754577	#N/A	1.33107	5.6402	7.50751	repressed	#N/A	#N/A	probable aldehyde dehydrogenase
	C120um021G_at	um03117.2	XM_754171	emt1	1.24376	6.01113	7.47644	repressed	repressed	#N/A	conserved hypothetical protein
	C65um086G_at	um06181	XM_757235	mig2-5	-1.02601	7.32464	7.13895	induced	#N/A	secreted	Mig2-5
	W15um161G_at	um02523	XM_753577	egl2	1.00646	6.65693	6.69992	induced	#N/A	secreted	related to Endoglucanase 1 precursor
	C80um022G_at	um10030	XM_751183	#N/A	1.0775	6.18585	6.66524	induced	#N/A	secreted	putative protein
	W41um050G_at	um01130	XM_752184	#N/A	1.14513	5.38019	6.16099	#N/A	#N/A	secreted	conserved hypothetical protein
	W15um213G_at	um03663	XM_754717	#N/A	-1.04654	6.37829	6.09467	#N/A	#N/A	#N/A	probable uracil permease
	W10um196G_at	um05097	XM_756151	#N/A	-1.20695	7.31615	6.06168	induced	#N/A	secreted	related to secreted aspartic protease 2
	W75um145G_at	um04385	XM_755439	#N/A	1.29047	4.55101	5.87295	induced	induced	#N/A	hypothetical protein
	C115um220G_at	um06293	XM_757347	#N/A	1.09945	5.20892	5.72693	#N/A	#N/A	#N/A	hypothetical protein
	W65um043G_at	um02791	XM_753845	#N/A	-1.0152	5.18245	5.10486	#N/A	#N/A	#N/A	related to GABA permease
	W115um130G_at	um03688	XM_754742	#N/A	-1.14492	5.515	4.81693	induced	#N/A	#N/A	probable fatty alcohol oxidase
	W90um167G_at	um04242	XM_755296	aiz4	1.07593	3.99048	4.29346	#N/A	#N/A	#N/A	conserved hypothetical protein
	W85um175G_at	um11720	#N/A	#N/A	1.06051	4.01985	4.26308	repressed	#N/A	#N/A	related to cystathionine beta-lyase (N-terminal fragment)
	C45um198G_at	um06335	XM_757389	#N/A	-1.01492	4.27044	4.20766	induced	#N/A	#N/A	putative protein
	C15um220G_at	um06315	XM_757369	#N/A	1.3878	2.75121	3.81812	induced	#N/A	#N/A	hypothetical protein
	W15um049G_at	um00082	XM_751136	#N/A	1.05784	3.4891	3.69092	induced	#N/A	#N/A	putative protein
	C105um145G_at	um04379	XM_755433	#N/A	1.02333	3.43382	3.51393	#N/A	#N/A	#N/A	related to gibberellin 20-oxidase
	W15um282G_at	um02685	XM_753739	#N/A	1.20461	2.90848	3.50359	induced	#N/A	#N/A	conserved hypothetical protein
	C175um209G_at	um00036	XM_751090	#N/A	-1.05691	3.67642	3.47845	repressed	#N/A	#N/A	conserved hypothetical protein
	C115um049G_at	um00104	XM_751158	#N/A	-1.09662	3.75388	3.42315	#N/A	#N/A	secreted	hypothetical protein
	W110um071G_at	um06391	XM_757445	#N/A	1.10243	2.98525	3.29104	#N/A	#N/A	#N/A	related to multidrug resistant protein
	C30um189G_at	um00715	XM_751769	#N/A	-1.09963	3.55393	3.23194	induced	#N/A	secreted	hypothetical protein
	W52um151G_at	um10939	#N/A	#N/A	1.15465	2.79729	3.22988	induced	#N/A	#N/A	putative protein
	C95um137G_at	um02599	XM_753653	#N/A	1.08181	2.96127	3.20353	#N/A	#N/A	#N/A	related to lysophospholipase
	C65um081G_at	um03221	XM_754275	#N/A	1.39898	2.24415	3.13952	repressed	#N/A	#N/A	conserved hypothetical protein
	C115um098G_at	um00159	XM_751213	#N/A	1.27984	2.39178	3.0611	#N/A	#N/A	secreted	conserved hypothetical protein
	W47um236G_at	um03201	XM_754255	#N/A	-1.04458	3.11969	2.98656	induced	#N/A	secreted	hypothetical protein
	C25um194G_at	um11879	#N/A	#N/A	1.15664	2.56766	2.96986	#N/A	#N/A	#N/A	no entry
	W20um041G_at	um05393	XM_756447	#N/A	1.02374	2.84391	2.91143	#N/A	#N/A	#N/A	related to multidrug resistant protein
	C125um165G_at	um10107	XM_751475	#N/A	1.3216	2.14787	2.83861	repressed	#N/A	#N/A	probable mitogen-activated protein kinase MpkA
	C75um232G_at	um04523	XM_755577	ump1	-1.06109	2.99375	2.82138	repressed	#N/A	#N/A	low affinity ammonium transporter
	W53um185G_at	um10756	XM_756546	#N/A	-1.09701	2.91907	2.66094	induced	#N/A	secreted	conserved hypothetical protein
	W35um034G_at	um10715	XM_756105	#N/A	1.16442	2.27911	2.65384	#N/A	#N/A	#N/A	related to RRP8 - nucleolar protein required for efficient processing of pre-rRNA at site A2
	C115um021G_at	um03116	XM_754170	mac1	1.04199	2.5455	2.65238	#N/A	repressed	#N/A	conserved hypothetical protein
	W90um120G_at	um03011	XM_754065	#N/A	1.16904	2.22518	2.60132	repressed	#N/A	#N/A	conserved hypothetical protein
	C260um074G_at	um01778	XM_752832	#N/A	1.00982	2.56778	2.59301	induced	#N/A	secreted	putative protein
	W95um021G_at	um03112	XM_754166	#N/A	-1.15226	2.95696	2.56622	#N/A	#N/A	secreted	conserved hypothetical protein
	C91um147G_at	um00749	XM_751803	#N/A	-1.23956	3.16639	2.55445	#N/A	#N/A	#N/A	related to lipase
	C60um070G_at	um02475	XM_753529	stp1	1.13547	2.23832	2.54154	induced	#N/A	secreted	hypothetical protein
	W80um148G_at	um00792	XM_751846	#N/A	1.30194	1.9387	2.52407	induced	induced	secreted	conserved hypothetical Ustilago-specific protein
	W75um096G_at	um03948	XM_755002	#N/A	1.11754	2.23429	2.49692	#N/A	#N/A	#N/A	conserved hypothetical protein
	C20um097G_at	um03881	XM_754935	#N/A	1.01882	2.44403	2.49002	#N/A	#N/A	#N/A	related to Heat shock protein Hsp20
	C30um034G_at	um05050	XM_756104	#N/A	1.39157	1.7855	2.48466	#N/A	#N/A	#N/A	hypothetical protein
	C50um064G_at	um15009	#N/A	#N/A	1.34009	1.84906	2.47791	#N/A	#N/A	#N/A	conserved hypothetical protein
	C15um170G_at	um04999	XM_756053	aiz2	-1.28652	3.14385	2.44368	#N/A	#N/A	#N/A	related to RDS2 - Regulator of drug sensitivity
	W55um249G_at	um02983	XM_754037	#N/A	1.2201	1.97371	2.40812	#N/A	#N/A	#N/A	conserved hypothetical protein
	C146um099G_at	um05891	XM_756945	#N/A	1.16105	2.06923	2.40248	#N/A	#N/A	#N/A	conserved hypothetical protein
	W40um099G_at	um15085	#N/A	#N/A	1.36019	1.74214	2.36964	#N/A	#N/A	#N/A	related to peptide-n4- (n-acetyl- beta -glucosaminyl) asparagine amidase
	W121um132G_at	um05174	XM_756228	#N/A	1.10942	2.1222	2.3544	#N/A	#N/A	#N/A	putative protein
	C50um285G_at	um11433	XM_751558	#N/A	1.36208	1.71821	2.34034	#N/A	#N/A	#N/A	related to Inhibitor-sensitive equilibrative nucleoside transporter 1
	W27um066G_at	um04193.2	XM_755247	#N/A	1.14973	2.01853	2.32077	#N/A	#N/A	#N/A	probable ABP140 - actin filament-binding protein / conserved hypothetical protein
	C20um212G_at	um04599	XM_755653	#N/A	1.25132	1.83944	2.30173	#N/A	#N/A	#N/A	related to PRP38A - pre-mRNA-splicing factor
	W85um158G_at	um01758	XM_752812	#N/A	1.06319	2.14694	2.28261	#N/A	#N/A	#N/A	related to ABC transporter
	C70um150G_at	um00978	XM_752032	rrp45	1.07325	2.10507	2.25927	repressed	#N/A	#N/A	probable RRP45 - Exosome complex exonuclease
	W121um079G_at	um03254	XM_754308	#N/A	1.33676	1.68697	2.25508	#N/A	#N/A	#N/A	conserved hypothetical protein
	W85um157G_at	um12096	XM_753225	#N/A	-1.1131	2.50964	2.25465	#N/A	#N/A	#N/A	conserved hypothetical protein
	C90um164G_at	um00458	XM_751512	#N/A	1.3424	1.67847	2.25318	#N/A	#N/A	#N/A	related to siroheme synthase
	C105um130G_at	um03690	XM_754744	#N/A	-1.13035	2.54309	2.24982	#N/A	#N/A	#N/A	probable purine permease
	C160um005G_at	um11189	XM_756869	#N/A	1.39153	1.60506	2.23349	#N/A	#N/A	#N/A	conserved hypothetical protein
	W15um225G_at	um10063	XM_753209	#N/A	1.17217	1.8714	2.1936	#N/A	#N/A	#N/A	related to TRM11 - Catalytic subunit of an adoMet-dependent tRNA methyltransferase complex
	C10um237G_at	um03283	XM_754337	#N/A	1.23604	1.73203	2.14087	#N/A	#N/A	#N/A	conserved hypothetical protein
	W135um117G_at	um10378	#N/A	#N/A	1.11332	1.9064	2.12242	repressed	#N/A	#N/A	related to DIP5 - glutamate and aspartate permease (N-terminal fragment)
	EST01um099_at	um11034	XM_756939	#N/A	1.35245	1.53982	2.08253	repressed	#N/A	#N/A	putative protein
	W75um092G_at	um03789	XM_754843	#N/A	1.14152	1.81133	2.06766	#N/A	#N/A	#N/A	putative protein
	W17um212G_at	um04601	XM_755655	#N/A	1.01414	2.02066	2.04923	#N/A	#N/A	#N/A	hypothetical protein
	C35um154G_at	um02553	XM_753607	#N/A	-1.17794	2.41158	2.04729	#N/A	#N/A	#N/A	related to MRPS5 - mitochondrial ribosomal protein, small subunit
	C65um042G_at	um15084	XM_756755	#N/A	1.15776	1.76414	2.04245	#N/A	#N/A	#N/A	conserved hypothetical protein
	C70um086G_at	um06180	XM_757234	mig2-4	-1.01838	2.06112	2.02392	induced	#N/A	secreted	Mig2-4
	W10um144G_at	um11062	XM_755095	#N/A	-1.09516	2.21107	2.01895	induced	#N/A	secreted	hypothetical protein
	W15um031G_at	um03575	XM_754629	#N/A	1.36486	1.47793	2.01717	#N/A	#N/A	#N/A	putative protein
	C205um019G_at	um06434	XM_757488	#N/A	-1.09803	2.21199	2.0145	#N/A	#N/A	#N/A	conserved hypothetical protein
	W90um055G_at	um03986	XM_755040	#N/A	1.38803	1.45129	2.01443	#N/A	#N/A	#N/A	conserved hypothetical protein
	W30um178G_at	um02024	XM_753078	#N/A	1.20373	1.67286	2.01366	#N/A	#N/A	#N/A	conserved hypothetical protein
	W55um018G_at	um01202	XM_752256	#N/A	-1.13069	2.2536	1.99313	induced	#N/A	#N/A	hypothetical protein
	C65um278G_at	um12281	XM_755834	#N/A	-1.26353	2.45316	1.94151	induced	#N/A	secreted	putative protein
	W75um150G_at	um11849	XM_752031	#N/A	-1.32697	2.50038	1.88428	repressed	#N/A	#N/A	conserved hypothetical protein
	C65um276G_at	um12321	XM_757060	#N/A	-1.37976	2.02027	1.46422	repressed	#N/A	#N/A	conserved hypothetical protein
Surface induced FA repressed	C15um117G_at	um03065	XM_754119	#N/A	115.075	-1.74527	65.9353	#N/A	induced	secreted	putative protein
	C60um249G_at	um02984	XM_754038	#N/A	96.3416	-3.30329	29.1654	#N/A	#N/A	#N/A	related to Dibenzothiophene desulfurization enzyme C
	C155um157G_at	um02157	XM_753211	#N/A	66.1243	-4.23402	15.6174	induced	induced	secreted	conserved hypothetical protein
	W75um285G_W5um028G_s_at	um11430	XM_751552	#N/A	27.7319	-2.00618	13.8232	induced	induced	#N/A	conserved hypothetical protein
	W105um138G_at	um02625	XM_753679	dur3	59.5257	-4.37693	13.5999	#N/A	#N/A	#N/A	probable DUR3 - Urea permease
	W50um063G_at	um10210.2	XM_756423	#N/A	14.2369	-1.97216	7.21898	#N/A	induced	#N/A	conserved hypothetical protein
	W190um281G_at	um02215	XM_753269	#N/A	39.0661	-5.38529	7.0057	#N/A	#N/A	#N/A	related to dibenzothiophene desulfurizing enzyme
	W60um134G_at	um05104	XM_756158	#N/A	18.816	-2.89098	6.5085	induced	induced	secreted	putative protein
	C22um278G_at	um04771	XM_755825	#N/A	7.59676	-1.45872	5.20782	#N/A	induced	#N/A	related to KHA1 - Putative K+/H+ antiporter
	W10um075G_at	um06042	XM_757096	#N/A	37.921	-7.4245	5.10755	repressed	#N/A	#N/A	conserved hypothetical protein
	C15um276G_at	um05995	XM_757049	#N/A	15.5661	-3.19584	4.87074	induced	#N/A	secreted	related to Acid phosphatase precursor
	C145um145G_at	um04370	XM_755424	#N/A	36.7701	-7.62963	4.81937	#N/A	#N/A	#N/A	conserved hypothetical protein
	C40um175G_at	um02727	XM_753781	#N/A	10.515	-2.29301	4.58567	induced	#N/A	secreted	probable lysozyme
	W50um185G_at	um05493	XM_756547	#N/A	5.44525	-1.51994	3.58254	#N/A	#N/A	#N/A	hypothetical protein
	W65um249G_at	um02985	XM_754039	#N/A	12.4783	-3.51212	3.55292	#N/A	#N/A	#N/A	conserved hypothetical protein
	W20um050G_at	um01136	XM_752190	#N/A	19.1142	-5.63798	3.29717	#N/A	#N/A	#N/A	conserved hypothetical protein
	C85um131G_at	um05219	XM_756273	#N/A	5.33715	-1.63735	3.25962	#N/A	#N/A	#N/A	related to endoplasmic oxidoreductin 1 precursor
	W15um088G_at	um05664	XM_756718	#N/A	4.78928	-1.68136	2.84845	induced	#N/A	#N/A	related to Cytochrome P450
	W155um281G_at	um02223	XM_753277	#N/A	6.55901	-2.59187	2.53061	#N/A	#N/A	#N/A	related to acid phosphatase
	W40um253G_at	um02395	XM_753449	#N/A	4.94191	-1.96796	2.51119	#N/A	#N/A	#N/A	related to ferric reductase
	C80um280G_at	um00371	XM_751425	#N/A	4.26986	-1.81348	2.35452	induced	induced	#N/A	related to Opsin-1
	W80um196G_at	um05074	XM_756128	#N/A	8.58558	-3.75388	2.28712	induced	#N/A	#N/A	probable Cytochrome P450 monooxygenase/Phenylacetate hydroxylase
	W60um276G_at	um11594	XM_757059	#N/A	5.26101	-2.30383	2.2836	#N/A	#N/A	#N/A	conserved hypothetical protein
	C50um162G_at	um01115	XM_752169	#N/A	5.77385	-2.54311	2.27039	#N/A	induced	#N/A	related to OSH3 - Member of oxysterol-binding protein family
	C25um280G_at	um11604	XM_751436	#N/A	12.2506	-5.45907	2.24409	#N/A	#N/A	#N/A	related to Ferric reductase transmembrane component 1 precursor
	W15um006G_at	um02301	XM_753355	#N/A	3.1959	-1.47487	2.1669	induced	repressed	#N/A	related to C2H2-type zinc finger protein
	C37um195G_at	um10260	XM_752900	#N/A	4.78898	-2.22034	2.15687	#N/A	#N/A	#N/A	related to MXR1 - protein-methionine-s-oxide reductase
	C25um155G_at	um11554	XM_756011	#N/A	3.63724	-1.80439	2.01577	repressed	#N/A	secreted	related to Glucose oxidase
	W105um079G_at	um11954	XM_754312	#N/A	5.3873	-2.68229	2.00847	induced	#N/A	#N/A	related to neutral amino acid permease
	W100um130G_at	um03691	XM_754745	#N/A	3.1137	-1.55602	2.00107	#N/A	#N/A	#N/A	probable lysine-specific permease
	C90um024G_at	um01528	XM_752582	#N/A	50.1557	-25.5219	1.9652	#N/A	#N/A	#N/A	conserved hypothetical protein
	W60um260G_at	um02583	XM_753637	fat1	3.23768	-1.65326	1.95836	induced	#N/A	#N/A	probable FAT1 - Long-chain fatty acid transporter
	C25um039G_at	um11651	XM_752212	#N/A	6.3286	-3.27154	1.93444	induced	induced	#N/A	related to Betaine lipid synthase
	W180um281G_at	um02217	XM_753271	#N/A	2.75224	-1.42326	1.93376	#N/A	#N/A	#N/A	related to glutamate carboxypeptidase II
	EST03um129_at	um03738	XM_754792	#N/A	4.0728	-2.12379	1.91771	#N/A	#N/A	#N/A	probable ATP dependent RNA helicase
	C85um097G_at	um11514	XM_754949	#N/A	6.4578	-3.37216	1.91504	induced	induced	#N/A	probable High-affinity glucose transporter
	W170um090G_at	um00904	XM_751958	#N/A	3.64573	-1.9449	1.87451	#N/A	#N/A	#N/A	related to glucose regulated stress protein, HSP70-like
	W160um074G_at	um10881	XM_752855	#N/A	8.90887	-4.81613	1.8498	#N/A	#N/A	secreted	probable ribonuclease T1
	C145um076G_at	um03325	XM_754379	#N/A	7.45968	-4.18675	1.78174	#N/A	#N/A	#N/A	probable general amino acid permease
	W35um170G_at	um05002	XM_756056	#N/A	2.93093	-1.64874	1.77767	induced	#N/A	#N/A	related to 7alpha-cephem-methoxylase P8 chain
	C15um203G_at	um11558	#N/A	#N/A	2.47777	-1.41481	1.75131	#N/A	induced	#N/A	putative protein (C-terminal fragment)
	C158um132G_at	um10189	XM_756219	sid2	3.57021	-2.05603	1.73646	repressed	#N/A	#N/A	ferrichrome siderophore peptide synthetase
	C10um054G_at	um11612	#N/A	#N/A	4.0014	-2.4007	1.66676	#N/A	#N/A	#N/A	putative protein (C-terminal fragment)
	C80um162G_at	um01111	XM_752165	#N/A	2.46744	-1.49512	1.65033	#N/A	induced	#N/A	putative protein
	W155um003G_at	um01945	XM_752999	suc2	2.56239	-1.5568	1.64594	induced	#N/A	secreted	probable SUC2 - invertase (sucrose hydrolyzing enzyme)
	W95um033G_at	um10156	XM_753497	#N/A	2.3639	-1.43925	1.64245	#N/A	#N/A	#N/A	probable proteine disulfate isomerase
	C160um019G_at	um11241	XM_757477	#N/A	2.3412	-1.43801	1.62808	induced	#N/A	#N/A	related to aldehyde dehydrogenase [NAD(P)]
	C134um024G_at	um01540	XM_752594	#N/A	2.54031	-1.58762	1.60007	#N/A	#N/A	#N/A	conserved hypothetical protein
	W45um093G_at	um10921	XM_751663	#N/A	2.40502	-1.52802	1.57394	#N/A	#N/A	#N/A	conserved hypothetical protein
	W70um196G_at	um05076	XM_756130	#N/A	4.97101	-3.1828	1.56184	induced	#N/A	#N/A	related to 3-carboxy-cis,cis-muconate cycloisomerase
	C85um139G_at	um10242	XM_752391	#N/A	4.95859	-3.19935	1.54988	#N/A	#N/A	#N/A	putative protein
	W40um114G_at	um10718	XM_756691	#N/A	2.41119	-1.55851	1.54711	#N/A	induced	#N/A	chitin synthase 1
	W70um147G_at	um00756	XM_751810	gdi1	2.38961	-1.56684	1.52512	#N/A	#N/A	#N/A	probable GDI1 - GDP dissociation inhibitor
	W110um088G_at	um05684	XM_756738	#N/A	4.36933	-2.87764	1.51837	#N/A	#N/A	#N/A	related to cystinosin
	W45um103G_at	um01987	XM_753041	pep1	5.90767	-3.92302	1.5059	induced	#N/A	secreted	hypothetical protein
	C140um055G_at	um03995	XM_755049	#N/A	15.6307	-10.3807	1.50575	#N/A	#N/A	#N/A	related to JLP1 - Fe(II)-dependent sulfonate/alpha-ketoglutarate dioxygenase
	W95um249G_at	um02990	XM_754044	#N/A	2.84215	-1.88823	1.50519	#N/A	induced	#N/A	conserved hypothetical protein
	W16um118G_at	um04005	XM_755059	#N/A	2.35021	-1.56527	1.50147	#N/A	#N/A	#N/A	conserved hypothetical protein
	C100um123G_at	um00534	XM_751588	#N/A	2.25546	-1.51671	1.48708	#N/A	#N/A	#N/A	conserved hypothetical protein
	W180um056G_W2um195G_s_at	um01855	XM_752909	#N/A	10.9462	-7.37656	1.48392	#N/A	#N/A	secreted	conserved hypothetical protein
	W80um112G_at	um04646	XM_755700	#N/A	6.2915	-4.26837	1.47398	#N/A	#N/A	#N/A	conserved hypothetical protein
	C90um161G_at	um11406	XM_753563	#N/A	3.05918	-2.09267	1.46185	#N/A	#N/A	#N/A	conserved hypothetical protein
	W45um193G_at	um00171	XM_751225	#N/A	2.10381	-1.44138	1.45959	#N/A	#N/A	secreted	putative protein
	W40um083G_at	um12210	XM_754205	#N/A	2.08535	-1.43303	1.4552	#N/A	#N/A	#N/A	related to HUT1 - involved in UDP-galactose transport to the Golgi lumen
	C20um042G_at	um05689	XM_756743	#N/A	2.58885	-1.78822	1.44773	repressed	#N/A	#N/A	conserved hypothetical protein
	W40um007G_at	um05352	XM_756406	#N/A	2.68995	-1.85915	1.44687	#N/A	#N/A	#N/A	related to MPD1 - Disulfide isomerase related protein
	W120um146G_at	um05933	XM_756987	#N/A	5.02395	-3.54993	1.41522	#N/A	#N/A	#N/A	probable Sulfate permease
	W112um005G_at	um05825	XM_756879	vcx1	2.47731	-1.75146	1.41443	#N/A	#N/A	#N/A	probable VCX1 - Vacuolar Ca++/H+ exchanger
	C80um107G_at	um01051	XM_752105	#N/A	2.1599	-1.53717	1.40512	#N/A	#N/A	#N/A	related to mfs-multidrug-resistance transporter
	C71um008G_at	um04355	XM_755409	#N/A	2.06903	-1.47565	1.40211	#N/A	#N/A	secreted	related to Sel-1 homolog precursor
	C20um072G_at	um10590.2	XM_752016	#N/A	2.83112	-2.01997	1.40157	induced	#N/A	#N/A	conserved hypothetical protein
	W90um131G_at	um05218	XM_756272	#N/A	2.31383	-1.66326	1.39115	#N/A	#N/A	#N/A	conserved hypothetical protein
	C105um281G_at	um02234	XM_753288	#N/A	2.15391	-1.55616	1.38412	induced	#N/A	#N/A	conserved hypothetical protein
	C35um178G_at	um02023	XM_753077	#N/A	2.1868	-1.58753	1.37748	#N/A	#N/A	#N/A	related to long chain fatty alcohol oxidase
	C35um219G_at	um02492	XM_753546	#N/A	3.73814	-2.719	1.37482	#N/A	#N/A	#N/A	conserved hypothetical protein
	W65um019G_at	um06404	XM_757458	#N/A	2.38606	-1.73578	1.37463	#N/A	#N/A	#N/A	probable thioredoxin peroxidase
	C110um074G_at	um01813	XM_752867	#N/A	2.13271	-1.55947	1.36759	repressed	#N/A	#N/A	related to putative acetyl-coenzyme A transporter
	W125um132G_at	um05173	XM_756227	#N/A	2.35011	-1.72519	1.36224	#N/A	#N/A	secreted	related to DnaJ homolog subfamily C member 3
	W85um083G_at	um03140	XM_754194	#N/A	2.02698	-1.50512	1.34673	#N/A	#N/A	#N/A	conserved hypothetical protein
	C10um255G_x_at	um04841	XM_755895	#N/A	2.10278	-1.59487	1.31847	#N/A	#N/A	#N/A	conserved hypothetical protein
	W10um227G_at	um01466	XM_752520	#N/A	2.07521	-1.59008	1.3051	induced	induced	#N/A	related to acyl-coa dehydrogenase, long-chain specific precursor
	C35um223G_at	um01405	XM_752459	#N/A	2.07331	-1.58891	1.30487	#N/A	#N/A	#N/A	conserved hypothetical protein
	C55um060G_at	um10055	XM_753174	#N/A	8.14119	-6.28727	1.29487	induced	#N/A	secreted	related to gamma-glutamyltransferase
	C75um171G_at	um00063	XM_751117	#N/A	2.15839	-1.66879	1.29339	#N/A	#N/A	#N/A	putative protein
	W25um285G_at	um11434	XM_751563	#N/A	4.65926	-3.61201	1.28994	induced	induced	#N/A	hypothetical protein
	W25um203G_at	um04980	XM_756034	#N/A	2.75481	-2.14929	1.28173	#N/A	#N/A	#N/A	putative protein
	W10um095G_at	um01082	XM_752136	#N/A	2.3257	-1.85428	1.25423	#N/A	induced	secreted	putative protein
	C60um110G_at	um10466.2	XM_751624	#N/A	2.00109	-1.62781	1.22931	repressed	#N/A	#N/A	related to MEU1 - multiple enhancer of UAS2
	C140um124G_at	um01281	XM_752335	#N/A	2.2979	-1.87072	1.22835	#N/A	#N/A	#N/A	related to general alpha-glucoside permease
	W105um049G_at	um00102	XM_751156	#N/A	3.97616	-3.33931	1.19071	#N/A	#N/A	secreted	conserved hypothetical protein
	W20um178G_at	um12178	XM_753080	#N/A	3.21574	-2.7095	1.18684	induced	induced	#N/A	related to 5-carboxyvanillate decarboxylase
	C140um209G_at	um00029	XM_751083	#N/A	3.48244	-2.97893	1.16903	#N/A	#N/A	#N/A	probable myo-inositol oxygenase
	C95um178G_at	um02006	XM_753060	#N/A	21.4253	-18.3962	1.16466	#N/A	#N/A	secreted	conserved hypothetical protein
	W110um150G_at	um15034	#N/A	#N/A	2.57159	-2.21239	1.16236	#N/A	#N/A	#N/A	probable chaperone bip
	W105um031G_at	um03558	XM_754612	#N/A	3.01993	-2.63751	1.14499	#N/A	#N/A	#N/A	conserved hypothetical protein
	W195um003G_at	um01937	XM_752991	#N/A	6.06092	-5.40784	1.12077	#N/A	#N/A	secreted	related to acid sphingomyelinase
	C30um223G_at	um01406	XM_752460	#N/A	9.68553	-8.68082	1.11574	#N/A	#N/A	#N/A	conserved hypothetical protein
	C60um255G_at	um10852	XM_755907	#N/A	2.40139	-2.15527	1.11419	#N/A	#N/A	#N/A	related to MET30 - involved in regulation of sulfur assimilation genes and cell cycle progression
	W100um192G_at	um00205	XM_751259	#N/A	27.3098	-24.7394	1.1039	induced	#N/A	#N/A	related to HSP12 - heat shock protein
	C15um209G_at	um10946	XM_757537	#N/A	9.81037	-9.21633	1.06445	#N/A	#N/A	#N/A	related to TNA1 - High affinity nicotinic acid plasma membrane permease
	W135um015G_at	um04612	XM_755666	met13	2.49959	-2.42277	1.03171	repressed	#N/A	#N/A	probable MET13 - putative methylene tetrahydrofolate reductase
	W170um074G_at	um01799	XM_752853	#N/A	2.68662	-2.60638	1.03079	#N/A	#N/A	#N/A	putative protein
	W157um153G_at	um02652	XM_753706	#N/A	2.23876	-2.23955	-1.00035	#N/A	#N/A	#N/A	putative protein
	C125um126G_at	um10068	XM_753242	#N/A	2.8367	-2.85632	-1.00692	#N/A	#N/A	secreted	related to Acid phosphatase precursor
	C15um138G_at	um02642	XM_753696	#N/A	2.73386	-2.76697	-1.01211	#N/A	#N/A	#N/A	conserved hypothetical protein
	C75um047G_at	um03585	XM_754639	#N/A	4.18019	-4.24239	-1.01488	#N/A	#N/A	secreted	conserved hypothetical protein
	C40um103G_at	um01988	XM_753042	#N/A	3.12453	-3.18026	-1.01784	#N/A	#N/A	#N/A	related to Oxidoreductase
	W65um129G_at	um03734	XM_754788	#N/A	2.77187	-2.87593	-1.03754	repressed	#N/A	#N/A	probable adenosylhomocysteinase
	C85um036G_at	um11931	XM_753815	#N/A	4.30954	-4.59419	-1.06605	#N/A	#N/A	secreted	conserved hypothetical protein
	C100um039G_at	um01143	XM_752197	#N/A	2.02255	-2.18746	-1.08153	repressed	#N/A	secreted	related to chitin deacetylase precursor
	W40um069G_at	um05035	XM_756089	agp3	3.36139	-3.64335	-1.08388	#N/A	#N/A	#N/A	probable AGP3 - Protein of the amino-acid permease family
	W70um170G_at	um11562	XM_756064	hum2	3.45186	-3.77009	-1.09219	#N/A	#N/A	secreted	hydrophobin 2
	W25um193G_at	um00167	XM_751221	#N/A	2.90664	-3.17913	-1.09375	#N/A	induced	#N/A	conserved hypothetical protein
	C20um222G_at	um11873	XM_752494	fer10	2.32336	-2.55139	-1.09815	repressed	repressed	#N/A	hypothetical protein
	W45um084G_at	um06253	XM_757307	dur3	7.01788	-7.78191	-1.10887	induced	#N/A	#N/A	probable DUR3 - Urea permease
	W46um210G_at	um02835	XM_753889	#N/A	2.16476	-2.40595	-1.11142	#N/A	repressed	#N/A	conserved hypothetical protein
	W27um222G_at	um01439	XM_752493	fer9	22.3422	-24.9804	-1.11808	repressed	#N/A	#N/A	related to FRE3 - Ferric reductase, reduces siderophore-bound iron prior to uptake
	C49um146G_at	um05953	XM_757007	#N/A	1.81173	-2.04262	-1.12744	#N/A	#N/A	#N/A	putative protein
	W5um195G_at	um01854	XM_752908	#N/A	4.91733	-5.58333	-1.13544	#N/A	#N/A	secreted	conserved hypothetical protein
	C35um209G_at	um12014	XM_751058	#N/A	2.39969	-2.76434	-1.15196	induced	induced	#N/A	conserved hypothetical protein
	W35um085G_at	um06222	XM_757276	#N/A	1.77381	-2.06314	-1.16312	induced	#N/A	secreted	hypothetical protein
	W60um222G_at	um01433	XM_752487	fer4	10.1092	-12.0083	-1.18786	repressed	#N/A	#N/A	related to Enoyl-CoA hydratase
	C65um222G_at	um01432	XM_752486	fer5	11.6958	-14.3375	-1.22587	repressed	#N/A	#N/A	related to N6-hydroxylysine acetyl transferase
	W60um205G_at	um10540	XM_755521	#N/A	5.17682	-6.40789	-1.2378	#N/A	#N/A	#N/A	related to blue-light-inducible Bli-3 protein
	C115um211G_at	um04557	XM_755611	#N/A	48.6849	-62.4229	-1.28218	#N/A	#N/A	secreted	conserved hypothetical protein
	C115um126G_at	um02191	XM_753245	#N/A	2.71573	-3.5058	-1.29093	repressed	#N/A	#N/A	conserved hypothetical protein
	C35um051G_at	um03814.2	XM_754868	#N/A	2.10721	-2.75178	-1.30589	#N/A	#N/A	#N/A	conserved hypothetical protein
	W45um025G_at	um04133	XM_755187	#N/A	1.61634	-2.14284	-1.32574	#N/A	#N/A	#N/A	related to NAD(P)H-dependent oxidoreductase
	C20um135G_at	um01665	XM_752719	#N/A	3.55961	-4.82211	-1.35468	#N/A	#N/A	#N/A	hypothetical protein
	W65um072G_at	um12121	XM_752005	#N/A	1.83029	-2.48821	-1.35946	repressed	#N/A	#N/A	putative protein
	C55um222G_at	um01434	XM_752488	fer3	3.50624	-4.77599	-1.36214	repressed	#N/A	#N/A	siderophore peptide synthetase involved in ferrichromeA biosynthesis
	W160um013G_at	um03517	XM_754571	#N/A	2.89804	-4.00322	-1.38135	#N/A	#N/A	#N/A	conserved hypothetical protein
	C121um068G_at	um04910	XM_755964	#N/A	2.01666	-2.85442	-1.41542	repressed	#N/A	#N/A	conserved hypothetical protein
	W70um222G_at	um01431	XM_752485	#N/A	9.56262	-14.0027	-1.46432	repressed	#N/A	#N/A	related to ATP-binding cassette transporter protein
	C50um189G_at	um00708	XM_751762	#N/A	1.89357	-2.84966	-1.50492	#N/A	#N/A	#N/A	related to monooxygenase
	W40um090G_at	um00934	XM_751988	met6	1.84174	-2.82324	-1.53292	#N/A	#N/A	#N/A	probable MET6 - methionine synthase
	C10um173G_at	um02865	XM_753919	#N/A	2.38646	-3.69267	-1.54734	induced	#N/A	secreted	conserved hypothetical protein
	W190um074G_at	um01795	XM_752849	#N/A	1.41777	-2.20902	-1.5581	repressed	#N/A	#N/A	conserved hypothetical protein
	C30um080G_at	um03246	XM_754300	#N/A	5.23309	-8.63267	-1.64963	#N/A	induced	secreted	related to versicolorin b synthase
	W55um103G_at	um01985	XM_753039	#N/A	4.24008	-7.02581	-1.657	#N/A	#N/A	#N/A	hypothetical protein
	C40um206G_at	um02810	XM_753864	#N/A	2.36363	-4.03922	-1.70891	#N/A	#N/A	#N/A	conserved hypothetical Ustilago-specific protein
	W5um278G_at	um04764	XM_755818	#N/A	1.49537	-2.58821	-1.73081	#N/A	induced	#N/A	putative protein
	W55um098G_at	um00144	XM_751198	#N/A	3.33813	-6.10344	-1.8284	induced	repressed	secreted	putative protein
	C45um069G_at	um05036	XM_756090	#N/A	2.42764	-4.68068	-1.92808	#N/A	#N/A	secreted	related to endo-1,3(4)-beta-glucanase
	W105um119G_at	um01725	XM_752779	#N/A	3.21093	-6.22098	-1.93744	#N/A	#N/A	secreted	conserved hypothetical protein
	W75um222G_at	um11339	XM_752484	fer7	12.6332	-26.1585	-2.07061	repressed	#N/A	#N/A	related to Siderophore iron transporter 3
	C24um171G_at	um10012	XM_751105	#N/A	1.54389	-3.25966	-2.11133	#N/A	#N/A	#N/A	conserved hypothetical protein
	W25um226G_at	um04322	XM_755376	#N/A	1.49616	-3.17249	-2.12043	#N/A	#N/A	#N/A	conserved hypothetical protein
	C65um157G_at	um02175	XM_753229	#N/A	3.5595	-7.98923	-2.24448	#N/A	#N/A	#N/A	related to 3-phytase A precursor
	W100um156G_at	um04259	XM_755313	#N/A	1.85286	-4.27593	-2.30775	repressed	#N/A	secreted	conserved hypothetical protein
	W170um132G_at	um10188	XM_756218	#N/A	1.59769	-3.70594	-2.31957	repressed	#N/A	#N/A	l-ornithine N5-oxygenase
	W76um222G_at	um11338	XM_752484	fer8	5.80378	-14.3507	-2.47264	repressed	#N/A	#N/A	conserved hypothetical protein
	C145um120G_at	um03023	XM_754077	#N/A	2.64418	-6.58166	-2.48911	induced	#N/A	secreted	related to Ribonuclease Trv
	W35um258G_at	um04410	XM_755464	#N/A	3.26516	-8.6665	-2.65423	repressed	#N/A	#N/A	probable siderophore iron transporter mirC
	C25um195G_at	um01850	XM_752904	#N/A	1.44742	-4.01489	-2.77382	#N/A	induced	#N/A	conserved hypothetical protein
	W7um082G_s_at	um04617	XM_755671	#N/A	3.66705	-11.1858	-3.05034	#N/A	#N/A	#N/A	no entry
	C95um165G_at	um00428	XM_751482	#N/A	1.45353	-5.02035	-3.45391	induced	#N/A	#N/A	conserved hypothetical protein
	C75um003G_at	um01966	XM_753020	#N/A	1.99448	-7.32292	-3.67159	induced	#N/A	#N/A	related to Acyl-coenzyme A oxidase
	W15um028G_at	um00496	XM_751550	Hmp1	1.64504	-6.91767	-4.20517	induced	#N/A	#N/A	mismatch base pair and cruciform DNA recognition protein Hmp1
	W115um119G_at	um01723	XM_752777	#N/A	1.61186	-9.27754	-5.75581	induced	induced	#N/A	related to Cytochrome P450
	C37um057G_at	um06084	XM_757138	#N/A	2.07149	-12.2779	-5.92709	induced	#N/A	#N/A	conserved hypothetical protein
	W135um172G_at	um02877	XM_753931	#N/A	3.94228	-24.1491	-6.12567	#N/A	#N/A	#N/A	conserved hypothetical protein
	W110um228G_at	um12175	XM_752961	#N/A	2.43767	-15.0514	-6.17452	induced	#N/A	secreted	conserved hypothetical protein
	C55um259G_at	um10676	XM_755773	#N/A	2.93605	-25.8739	-8.81246	#N/A	#N/A	secreted	conserved hypothetical protein
	W45um057G_at	um06085	XM_757139	#N/A	2.10203	-23.3116	-11.09	induced	#N/A	#N/A	conserved hypothetical protein
	C135um025G_at	um04114	XM_755168	pho8	3.48744	-59.487	-17.0575	#N/A	#N/A	#N/A	probable PHO8 - repressible alkaline phosphatase vacuolar
Surface repressed FA induced	C5um264G_at	um04027	XM_755081	#N/A	-1.50128	51.9763	34.6214	#N/A	#N/A	secreted	hypothetical protein
	W25um211G_at	um04577	XM_755631	dur3	-1.59996	52.6607	32.9137	repressed	#N/A	#N/A	probable DUR3 - Urea permease
	W20um029G_at	um11104	XM_754902	nir1	-2.36842	52.7369	22.2667	induced	#N/A	#N/A	putative nitrite reductase
	C15um029G_at	um11105	XM_754903	#N/A	-2.11245	35.3609	16.7393	#N/A	#N/A	#N/A	related to nitrate transporter
	C145um074G_at	um01804	XM_752858	tam1	-2.41781	21.8999	9.05773	repressed	#N/A	#N/A	tryptophan amino transferase (transaminase)
	C70um175G_at	um02720.2	XM_753774	#N/A	-1.822	8.30818	4.55993	repressed	#N/A	#N/A	conserved hypothetical protein
	W60um195G_at	um12169	XM_752894	#N/A	-3.37158	12.968	3.84626	#N/A	#N/A	#N/A	related to Sodium/nucleoside cotransporter 2
	C45um260G_at	um02585	XM_753639	#N/A	-1.75234	4.94064	2.81945	#N/A	#N/A	#N/A	related to TPO1 - Vacuolar polyamine-H+ antiporter
	C11um051G_at	um03821	XM_754875	#N/A	-1.43932	3.97647	2.76275	#N/A	#N/A	#N/A	hypothetical protein
	W90um158G_at	um01756.2	XM_752810	#N/A	-1.60019	4.34773	2.71701	#N/A	#N/A	#N/A	probable Purine Transporter AzgA
	C15um095G_at	um01080	XM_752134	gatA	-3.59778	9.02769	2.50924	#N/A	#N/A	#N/A	4-aminobutyrate aminotransferase
	C95um129G_at	um03728	XM_754782	#N/A	-2.72612	5.75628	2.11153	#N/A	#N/A	#N/A	conserved hypothetical protein
	W110um209G_at	um10005	XM_751077	ton1	-1.85952	3.70452	1.99219	#N/A	#N/A	#N/A	conserved hypothetical protein
	W15um243G_at	um03682	XM_754736	aiz1	-1.54245	3.03506	1.96769	repressed	#N/A	#N/A	conserved hypothetical protein
	W15um043G_at	um02803	XM_753857	#N/A	-1.60751	3.0035	1.86842	repressed	#N/A	#N/A	related to beta-1,3-glucan binding protein
	W25um268G_at	um04480	XM_755534	#N/A	-1.90223	3.34991	1.76104	#N/A	induced	#N/A	related to ADH2 - alcohol dehydrogenase II
	W25um022G_at	um00115	XM_751169	bat2	-3.65547	6.25227	1.71039	repressed	#N/A	#N/A	probable BAT2 - branched-chain-amino-acid transaminase (cytosolic)
	W105um164G_at	um00455	XM_751509	#N/A	-1.45882	2.43464	1.66891	induced	#N/A	#N/A	related to MIR1 - Phosphate transporter of the mitochondrial carrier (MCF) family
	C40um056G_at	um01882	XM_752936	#N/A	-1.71826	2.65544	1.54542	repressed	#N/A	#N/A	related to multidrug resistance proteins
	W60um225G_at	um02146	XM_753200	#N/A	-1.89912	2.89468	1.52422	#N/A	#N/A	#N/A	related to GABA permease
	C40um217G_at	um04501	XM_755555	#N/A	-1.76731	2.49071	1.40932	repressed	#N/A	#N/A	conserved hypothetical protein
	C175um054G_at	um00638	XM_751692	#N/A	-3.28387	4.62716	1.40906	repressed	repressed	secreted	related to CDA2 - sporulation-specific chitin deacetylase
	C253um074G_at	um10879	XM_752835	#N/A	-1.77695	2.49737	1.40543	#N/A	#N/A	#N/A	conserved hypothetical protein
	C149um157G_at	um02158	XM_753212	#N/A	-1.62441	2.23596	1.37648	#N/A	#N/A	#N/A	conserved hypothetical protein
	C42um003G_at	um11378	XM_753027	#N/A	-1.87172	2.57471	1.37559	#N/A	#N/A	#N/A	probable Cyanate hydratase
	W45um213G_at	um03658	XM_754712	#N/A	-1.66827	2.19935	1.31834	repressed	repressed	#N/A	conserved hypothetical protein
	W90um276G_at	um06012	XM_757066	#N/A	-5.23703	6.69167	1.27776	induced	#N/A	#N/A	probable general amino acid permease
	C75um079G_at	um03264	XM_754318	#N/A	-2.55894	3.08644	1.20614	induced	#N/A	#N/A	probable xanthine dehydrogenase
	C115um163G_at	um00672	XM_751726	#N/A	-3.12302	3.55804	1.1393	repressed	#N/A	#N/A	probable urate oxidase (uricase)
	C105um013G_at	um11098	XM_754581	gln1	-1.87078	2.12626	1.13656	#N/A	#N/A	#N/A	probable GLN1 - glutamate--ammonia ligase
	W95um220G_at	um06298	XM_757352	#N/A	-1.9393	2.18233	1.12532	induced	#N/A	#N/A	related to CCC1 - Proposed vacuolar iron transport protein
	C25um178G_at	um11391	XM_753079	#N/A	-2.62588	2.706	1.03051	repressed	#N/A	#N/A	conserved hypothetical protein
	W65um022G_at	um00126	XM_751180	#N/A	-2.08535	2.11091	1.01226	repressed	#N/A	#N/A	related to Chitin deacetylase 1
	C50um032G_at	um04939	XM_755993	#N/A	-4.07155	4.07216	1.00015	#N/A	#N/A	#N/A	probable arginase
	C70um281G_at	um02243	XM_753297	#N/A	-2.21523	2.19512	-1.00916	#N/A	#N/A	#N/A	hypothetical protein
	C35um103G_at	um11381	#N/A	#N/A	-4.21915	4.13445	-1.02049	repressed	#N/A	#N/A	conserved hypothetical protein
	W235um074G_at	um01785	XM_752839	#N/A	-3.75499	3.41029	-1.10108	#N/A	#N/A	#N/A	putative protein
	W100um209G_at	um00020	XM_751074	#N/A	-2.824	2.43778	-1.15843	repressed	repressed	#N/A	related to l-azetidine-2-carboxylic acid acetyltransferase
	C25um075G_at	um06045	XM_757099	#N/A	-2.07154	1.72898	-1.19813	repressed	#N/A	#N/A	probable urease
	W40um208G_at	um00283	XM_751337	#N/A	-2.89258	2.40502	-1.20273	repressed	#N/A	#N/A	conserved hypothetical protein
	C35um206G_at	um02811	XM_753865	#N/A	-3.18412	2.59282	-1.22805	repressed	repressed	#N/A	related to 2,3-diaminopropionate ammonia-lyase
	C165um119G_at	um01710	XM_752764	#N/A	-2.71118	1.96698	-1.37835	repressed	#N/A	#N/A	related to N-carbamoyl-L-amino acid hydrolase
	C75um132G_at	um05184	XM_756238	#N/A	-2.61905	1.84651	-1.41838	repressed	#N/A	#N/A	conserved hypothetical protein
	CLUSTER43_RC_at	um11129	XM_755258	#N/A	-2.16772	1.47786	-1.4668	repressed	#N/A	#N/A	conserved hypothetical protein
	C125um175G_at	um02710	XM_753764	hhf1	-2.75952	1.86626	-1.47864	#N/A	#N/A	#N/A	probable HHF1 - histone H4
	UM_cbx-3_s_at	um00844	XM_751898	sdh2	-2.2046	1.46084	-1.50914	induced	#N/A	#N/A	succinate dehydrogenase [ubiquinone] iron-sulfur protein, mitochondrial precursor
	C15um254G_at	um10695	XM_755876	#N/A	-2.20433	1.45735	-1.51257	induced	#N/A	#N/A	probable NADH dehydrogenase (ubiquinone) 78K chain precursor
	C135um175G_at	um02708	XM_753762	#N/A	-2.25479	1.46345	-1.54074	#N/A	#N/A	#N/A	probable CYTOCHROME C
	W20um114G_at	um05633	XM_756687	#N/A	-4.27041	2.60245	-1.64092	repressed	repressed	secreted	conserved hypothetical protein
	C15um103G_at	um01992	XM_753046	#N/A	-3.91536	2.17593	-1.79939	repressed	#N/A	#N/A	related to amidohydrolase
	W95um036G_at	um02758	XM_753812	#N/A	-3.39363	1.83138	-1.85305	repressed	repressed	secreted	related to Chitinase A precursor
	W180um119G_at	um11363	XM_752761	#N/A	-2.99738	1.52857	-1.96091	repressed	#N/A	#N/A	related to RIB5 - riboflavin synthase, alpha chain
	W125um157G_at	um02164	XM_753218	nde1	-5.64372	2.47219	-2.28288	repressed	#N/A	#N/A	probable NDE1 - mitochondrial cytosolically directed NADH dehydrogenase
	W10um213G_at	um03664	XM_754718	#N/A	-5.88307	2.37483	-2.47725	induced	#N/A	#N/A	conserved hypothetical protein
	C37um228G_at	um10450	XM_752979	#N/A	-3.89681	1.5568	-2.50309	#N/A	#N/A	#N/A	related to transcriptional regulator rds2
	W60um103G_at	um01984	XM_753038	adh1	-6.20481	2.13545	-2.90563	induced	#N/A	#N/A	probable ADH1 - alcohol dehydrogenase I
	UG21-15g23-101e12_RC_at	um00583	XM_751637	#N/A	-22.8664	7.85095	-2.91256	#N/A	#N/A	#N/A	conserved hypothetical protein
	W15um158G_at	um01773	XM_752827	#N/A	-5.24412	1.69026	-3.10255	repressed	#N/A	#N/A	conserved hypothetical protein
	C106um003G_at	um11373	XM_753014	#N/A	-5.73576	1.84569	-3.10766	#N/A	#N/A	#N/A	conserved hypothetical protein
	C150um171G_at	um00078	XM_751132	pal1	-9.82555	3.13075	-3.1384	induced	#N/A	#N/A	phenylalanine ammonia-lyase
	C5um112G_at	um04667	XM_755721	#N/A	-5.1578	1.56072	-3.30475	#N/A	#N/A	#N/A	conserved hypothetical protein
	C50um223G_at	um11328	XM_752455	#N/A	-4.79901	1.42785	-3.36099	#N/A	#N/A	#N/A	conserved hypothetical protein
	C95um161G_at	um02508	XM_753562	Iad1	-7.34781	2.13057	-3.44876	induced	#N/A	#N/A	indole-3-acetaldehyde dehydrogenase
	W64um108G_at	um01170	XM_752224	#N/A	-8.4903	2.33214	-3.64055	#N/A	#N/A	#N/A	conserved hypothetical protein
	C50um182G_at	um05570	XM_756624	#N/A	-6.3503	1.70781	-3.7184	#N/A	#N/A	#N/A	conserved hypothetical protein
	W130um175G_x_at	um02709	XM_753763	hht1	-8.05909	1.8867	-4.27154	#N/A	#N/A	#N/A	probable HHT1 - histone H3
	C35um269G_at	um05412	XM_756466	#N/A	-6.34404	1.46847	-4.32016	#N/A	#N/A	#N/A	related to quinate 5-dehydrogenase
	C20um078G_at	um03310	XM_754364	#N/A	-15.4331	3.57123	-4.32151	induced	#N/A	#N/A	conserved hypothetical protein
	W10um036G_at	um02779	XM_753833	#N/A	-8.98733	1.79386	-5.01006	induced	#N/A	#N/A	conserved hypothetical protein
	W130um003G_at	um01951	XM_753005	#N/A	-9.32051	1.70171	-5.47714	repressed	#N/A	#N/A	conserved hypothetical protein
	W75um044G_at	um02351	XM_753405	#N/A	-8.3142	1.41954	-5.85695	repressed	#N/A	#N/A	related to mitochondrial carrier protein
FA repressed	W55um148G_at	um00797	XM_751851	#N/A	1.41336	-2.03195	-1.43767	repressed	#N/A	#N/A	probable adenosine kinase
	C25um173G_at	um02862	XM_753916	#N/A	1.31022	-2.0459	-1.56149	#N/A	#N/A	#N/A	conserved hypothetical protein
	C109um075G_at	um06064	XM_757118	#N/A	1.33716	-2.09417	-1.56613	#N/A	#N/A	secreted	conserved hypothetical protein
	C90um144G_at	um04056	XM_755110	snq2	1.36685	-2.26332	-1.65586	#N/A	#N/A	#N/A	probable SNQ2 - ABC transporter involved in multidrug resistance
	W80um105G_at	um12184	XM_753315	#N/A	1.3402	-2.46496	-1.83925	repressed	#N/A	secreted	conserved hypothetical protein
	C200um003G_at	um01936	XM_752990	#N/A	1.19429	-2.341	-1.96016	#N/A	#N/A	#N/A	related to 4-coumarate-CoA ligase
	W60um107G_at	um01055	XM_752109	#N/A	1.38646	-2.78576	-2.00927	#N/A	#N/A	#N/A	conserved hypothetical protein
	C40um156G_at	um10426	XM_755328	pPacC	-1.04848	-1.92792	-2.02139	#N/A	#N/A	#N/A	transcription factor pacC
	C5um258G_at	um04417	XM_755471	crn1	-1.40167	-1.44825	-2.02997	repressed	#N/A	#N/A	probable CRN1 - a coronin, that promotes actin polymerization and crosslinking to microtubules
	UM_ppi-3_s_at	um03726.2	XM_754780	cpr1	-1.25528	-1.6228	-2.03707	#N/A	#N/A	#N/A	probable CPR1 - cyclophilin (peptidylprolyl isomerase)
	W55um145G_at	um04389	XM_755443	smc3	-1.28007	-1.59289	-2.039	#N/A	#N/A	#N/A	probable SMC3 - required for structural maintenance of chromosomes
	W82um136G_at	um02565	XM_753619	#N/A	-1.16417	-1.7618	-2.05104	#N/A	#N/A	#N/A	conserved hypothetical protein
	W80um191G_at	um11347.2	XM_751405	#N/A	-1.25831	-1.63123	-2.05258	repressed	#N/A	#N/A	related to GPI14 - Glycosylphosphatidylinositol-alpha 1,4 mannosyltransferase I
	W35um047G_at	um03596	XM_754650	#N/A	-1.35862	-1.54762	-2.10263	#N/A	#N/A	#N/A	related to PEX7 - peroxisomal import protein, peroxin
	W90um284G_at	um05450	XM_756504	#N/A	-1.13757	-1.87447	-2.13233	#N/A	#N/A	#N/A	related to Long-chain-fatty-acid--CoA ligase 6
	W85um098G_at	um10038	XM_751204	mfe2	1.02648	-2.22299	-2.16565	#N/A	#N/A	#N/A	probable multifunctional beta-oxidation protein
	W40um003G_at	um01974	XM_753028	#N/A	-1.23604	-1.75694	-2.17164	repressed	#N/A	#N/A	conserved hypothetical protein
	C75um178G_at	um02012	XM_753066	#N/A	-1.21043	-1.80996	-2.19082	#N/A	#N/A	#N/A	conserved hypothetical protein
	C15um175G_at	um11723	XM_753788	#N/A	-1.17724	-1.88133	-2.21478	repressed	#N/A	#N/A	related to ER glucosidase I
	crg1_cDNA_at	um03416	XM_754470	crg1	-1.07072	-2.11267	-2.26208	induced	#N/A	secreted	carbon source-regulated protein (putative arabinase)
	C80um126G_at	um02198	XM_753252	#N/A	-1.28121	-1.79804	-2.30368	#N/A	#N/A	#N/A	conserved hypothetical protein
	W70um127G_at	um04873	XM_755927	lys12	-1.27558	-1.80939	-2.30803	repressed	#N/A	#N/A	probable LYS12 - Homo-isocitrate dehydrogenase
	W62um108G_at	um01171	XM_752225	#N/A	1.20782	-2.8133	-2.32924	induced	#N/A	#N/A	related to 4-coumarate-CoA ligase
	C5um198G_at	um06344	XM_757398	#N/A	-1.16858	-1.99765	-2.3344	repressed	#N/A	#N/A	probable 2-methylcitrate dehydratase
	C110um281G_at	um10077	XM_753287	#N/A	-1.31965	-1.78676	-2.3579	induced	#N/A	#N/A	probable alcohol dehydrogenase
	C20um163G_at	um00693	XM_751747	#N/A	-1.17223	-2.03852	-2.3896	#N/A	#N/A	#N/A	conserved hypothetical protein
	C10um102G_at	um03611	XM_754665	#N/A	-1.3613	-1.75853	-2.39388	#N/A	repressed	#N/A	related to LAG1 - longevity-assurance protein
	C45um071G_at	um06374	XM_757428	#N/A	1.36101	-3.28774	-2.41567	#N/A	#N/A	#N/A	related to GRE2 - methylglyoxal reductase (NADPH-dependent)
	W250um074G_at	um01782	XM_752836	#N/A	-1.39794	-1.74087	-2.43363	#N/A	#N/A	#N/A	related to peroxisomal membrane protein PMP47B
	ncp1_at	um04000	XM_755054	ncp1	-1.15537	-2.1156	-2.4443	#N/A	#N/A	#N/A	DNA binding protein Ncp1
	C10um249G_at	um02974	XM_754028	#N/A	-1.4051	-1.74847	-2.45677	#N/A	#N/A	#N/A	related to AUT4 - breakdown of autophagic vesicles inside the vacuole
	W10um171G_at	um00045	XM_751099	#N/A	-1.13207	-2.25507	-2.5529	#N/A	#N/A	#N/A	related to quinone reductase
	W15um195G_at	um01852	XM_752906	#N/A	-1.31026	-1.95261	-2.55843	#N/A	#N/A	#N/A	related to Epoxide hydrolase 1
	W30um130G_at	um03708.2	XM_754762	#N/A	-1.38615	-1.85555	-2.57207	repressed	#N/A	#N/A	related to gata transcription factor
	W25um229G_at	um01892	XM_752946	#N/A	-1.35956	-1.90853	-2.59477	#N/A	#N/A	#N/A	probable isocitrate lyase
	W40um201G_at	um11254	XM_751904	#N/A	-1.14829	-2.33775	-2.68441	repressed	#N/A	#N/A	conserved hypothetical protein
	W120um155G_at	um04974	XM_756028	#N/A	1.23035	-3.30647	-2.68743	#N/A	repressed	#N/A	putative protein
	C155um005G_at	um11191	XM_756870	#N/A	-1.30511	-2.09358	-2.73235	#N/A	induced	#N/A	related to phenylacetyl-CoA ligase
	W30um081G_at	um03229	XM_754283	#N/A	1.10526	-3.05367	-2.76284	#N/A	#N/A	#N/A	conserved hypothetical protein
	C75um228G_at	um10273	XM_752968	#N/A	-1.2822	-2.30109	-2.95046	#N/A	#N/A	#N/A	related to delta3,5-delta2,4-dienoyl-coa isomerase precursor
	W50um257G_at	um12021	XM_756811	#N/A	-1.40488	-2.10367	-2.95541	#N/A	#N/A	#N/A	conserved hypothetical protein
	W35um259G_at	um04715	XM_755769	#N/A	-1.19264	-2.54991	-3.04111	#N/A	#N/A	#N/A	conserved hypothetical protein
	W50um095G_at	um01070	XM_752124	#N/A	-1.33275	-2.34346	-3.12324	repressed	repressed	#N/A	related to cyclopropane-fatty-acyl-phospholipid synthase
	C21um171G_at	um00050	XM_751104	#N/A	-1.1657	-2.7188	-3.16929	repressed	#N/A	#N/A	putative protein
	W5um192G_at	um00182	XM_751236	#N/A	-1.40167	-2.26706	-3.17766	induced	#N/A	secreted	related to Lipase 2 precursor
	W30um126G_at	um02208	XM_753262	#N/A	-1.3898	-2.30693	-3.20618	#N/A	repressed	#N/A	probable acyl-CoA oxidase
	C80um166G_at	um11610	XM_751452	#N/A	-1.02643	-3.25178	-3.33771	induced	#N/A	#N/A	conserved hypothetical protein
	W65um188G_at	um04800	XM_755854	#N/A	-1.08577	-3.10057	-3.36652	repressed	#N/A	#N/A	conserved hypothetical protein
	C60um140G_at	um10664	XM_754827	#N/A	-1.03121	-3.3132	-3.41662	induced	induced	#N/A	conserved hypothetical protein
	EST01um145_at	um12264	#N/A	#N/A	1.05542	-3.67548	-3.48249	repressed	#N/A	secreted	putative protein
	C155um019G_at	um06422	XM_757476	#N/A	-1.38992	-2.50742	-3.48512	#N/A	#N/A	#N/A	conserved hypothetical protein
	C130um227G_at	um11675	XM_752544	#N/A	-1.05657	-3.33164	-3.52012	#N/A	#N/A	#N/A	conserved hypothetical protein
	C45um082G_at	um03177	XM_754231	#N/A	-1.17965	-3.05262	-3.60101	induced	#N/A	#N/A	related to peroxisomal membrane protein 20
	W30um250G_at	um03040	XM_754094	#N/A	1.34031	-5.17675	-3.86234	#N/A	#N/A	#N/A	hypothetical protein
	W105um155G_at	um04971	XM_756025	osm1	-1.21466	-3.18072	-3.86348	induced	#N/A	#N/A	probable OSM1 - fumarate reductase
	W95um192G_at	um00204	XM_751258	#N/A	1.12647	-4.49905	-3.99394	#N/A	#N/A	#N/A	related to Ca2+-transporting ATPase
	W35um022G_at	um00118	XM_751172	#N/A	1.02419	-4.15209	-4.05403	repressed	repressed	#N/A	probable UDP-glucose 6-dehydrogenase
	W25um140G_at	um10665	XM_754834	#N/A	-1.33953	-3.12229	-4.18239	#N/A	#N/A	#N/A	related to acyl-CoA dehydrogenase
	C90um056G_at	um01872	XM_752926	#N/A	-1.09307	-3.85787	-4.21694	induced	#N/A	#N/A	related to gmc type oxidoreductase
	C26um005G_at	um05848	XM_756902	#N/A	-1.06635	-4.22357	-4.5038	repressed	#N/A	#N/A	related to galactoside O-acetyltransferase
	W30um268G_at	um04479	XM_755533	#N/A	-1.09916	-5.07017	-5.57292	#N/A	#N/A	#N/A	related to 4-coumarate--CoA ligase
	C15um083G_at	um03158	XM_754212	#N/A	-1.373	-4.45201	-6.11258	induced	#N/A	#N/A	related to enoyl-CoA hydratase
	W70um097G_at	um11513	XM_754945	#N/A	1.12541	-6.91325	-6.14289	#N/A	#N/A	#N/A	conserved hypothetical protein
	W170um027G_at	um04208	XM_755262	#N/A	-1.3577	-5.15142	-6.9941	repressed	#N/A	#N/A	conserved hypothetical protein
	W60um151G_at	um05718	XM_756772	#N/A	-1.33216	-5.83317	-7.77074	repressed	#N/A	#N/A	related to KRE6 - Beta-glucan synthase subunit
	W50um103G_at	um01986	XM_753040	#N/A	1.04418	-9.25609	-8.86445	induced	#N/A	#N/A	probable sterol carrier protein
	UG22-15p22-105h10_RC_at	um05967	XM_757021	#N/A	-1.37019	-6.87727	-9.42316	induced	#N/A	#N/A	related to salicylate 1-monooxygenase
	C40um196G_at	um05084	XM_756138	#N/A	1.09721	-28.8276	-26.2735	induced	#N/A	#N/A	related to lignostilbene alpha,beta-dioxygenase I
	C60um256G_at	um05791	XM_756845	#N/A	-1.38495	-38.3964	-53.1771	induced	#N/A	#N/A	related to Cytochrome P450
Surface repressed	W130um068G_at	um04914	XM_755968	#N/A	-2.12727	1.39478	-1.52517	#N/A	#N/A	#N/A	conserved hypothetical protein
	C20um064G_at	um00634	XM_751688	#N/A	-2.06372	1.32279	-1.56012	induced	#N/A	#N/A	probable NADH-ubiquinone oxidoreductase 24 kDa subunit, mitochondrial precursor
	C90um021G_at	um10634	XM_754165	#N/A	-2.10166	1.30883	-1.60576	#N/A	#N/A	#N/A	conserved hypothetical protein
	C80um088G_at	um05676	XM_756730	#N/A	-2.15877	1.3182	-1.63767	repressed	#N/A	#N/A	related to 1-aminocyclopropane-1-carboxylate synthase 1
	W100um099G_at	um11038	XM_756956	#N/A	-2.26687	1.35196	-1.67673	induced	#N/A	#N/A	probable NADH-ubiquinone oxidoreductase 19.3 kDa subunit, mitochondrial precursor
	W71um170G_at	um11563	XM_756065	#N/A	-2.03121	1.17615	-1.72699	repressed	#N/A	#N/A	conserved hypothetical protein
	W51um182G_at	um05569	XM_756623	#N/A	-2.27627	1.28247	-1.7749	#N/A	#N/A	#N/A	related to methylated-dna--protein-cysteine methyltransferase
	C115um179G_at	um11311	XM_752408	#N/A	-2.18286	1.20283	-1.81478	repressed	#N/A	#N/A	putative protein
	C10um260G_at	um02591	XM_753645	#N/A	-2.00791	1.06995	-1.87663	#N/A	#N/A	#N/A	related to Double-strand-break repair protein rad21
	W33um155G_at	um04960	XM_756014	#N/A	-2.51354	1.33297	-1.88568	repressed	#N/A	#N/A	related to 30S ribosomal protein S12
	C5um269G_at	um10220	XM_756472	#N/A	-2.26021	1.19699	-1.88825	#N/A	#N/A	#N/A	conserved hypothetical protein
	C90um075G_at	um06060	XM_757114	#N/A	-2.06111	1.08815	-1.89415	repressed	#N/A	secreted	putative protein
	C45um035G_at	um11208	XM_757163	#N/A	-2.13315	1.12514	-1.8959	repressed	#N/A	#N/A	putative protein
	W55um033G_at	um02449	XM_753503	#N/A	-2.3519	1.23868	-1.89871	#N/A	#N/A	#N/A	related to centromere binding factor 1
	C50um232G_at	um04529	XM_755583	#N/A	-2.32752	1.21483	-1.91592	#N/A	repressed	#N/A	related to POL1 - DNA-directed DNA polymerase alpha, 180 KD subunit
	W105um170G_at	um12295	XM_756074	#N/A	-2.46363	1.27532	-1.93178	#N/A	repressed	#N/A	putative protein
	C85um276G_at	um06010	XM_757064	leu1	-2.65982	1.35676	-1.96042	#N/A	#N/A	#N/A	alpha-isopropylmalate isomerase
	C95um146G_at	um05937	XM_756991	znf23	-2.00484	1.02021	-1.96513	#N/A	#N/A	#N/A	Putative Cys(2)His(2) zinc finger protein
	W30um031G_at	um03572	XM_754626	#N/A	-2.28201	1.155	-1.97576	#N/A	#N/A	#N/A	putative protein
	C20um151G_at	um15022	XM_756764	#N/A	-2.12267	1.06288	-1.9971	#N/A	#N/A	#N/A	related to pre-mrna splicing factor srp55
	W110um139G_at	um01332	XM_752386	#N/A	-1.8758	-1.06849	-2.00428	#N/A	#N/A	#N/A	related to coenzyme A diphosphatase
	C11um095G_at	um01081	XM_752135	#N/A	-2.51234	1.2501	-2.00971	repressed	#N/A	#N/A	related to AOS1 - Smt3p activating protein
	C30um191G_at	um11350.2	XM_751417	#N/A	-4.60812	1.12493	-2.01161	#N/A	#N/A	#N/A	related to acetyl coenzyme A synthetase / conserved hypothetical protein
	W110um118G_at	um11056	XM_755079	#N/A	-1.89762	-1.06253	-2.01627	#N/A	#N/A	#N/A	conserved hypothetical protein
	C50um253G_at	um10142	XM_753447	#N/A	-1.98444	-1.01799	-2.02015	#N/A	#N/A	#N/A	probable CF25 - polyadenylation factor
	C35um164G_at	um00469	XM_751523	#N/A	-2.58564	1.27742	-2.02411	#N/A	#N/A	#N/A	probable histone H2A F/Z family member HTZ1
	C15um198G_at	um06341	XM_757395	#N/A	-1.60162	-1.26564	-2.02708	#N/A	#N/A	#N/A	related to Peroxisomal membrane protein PEX16
	W20um253G_at	um02400	XM_753454	#N/A	-2.20193	1.08323	-2.03274	repressed	#N/A	#N/A	conserved hypothetical protein
	W21um278G_at	um04770	XM_755824	#N/A	-1.92806	-1.05773	-2.03936	#N/A	#N/A	#N/A	related to splicing factor SPF30
	W85um255G_W3um127G_s_at	um04859	XM_755913	#N/A	-1.64031	-1.24637	-2.04443	#N/A	#N/A	#N/A	related to PER1 protein, involved in manganese homeostasis
	W71um109G_at	um10848	XM_755392	#N/A	-2.56258	1.25246	-2.04604	#N/A	#N/A	#N/A	conserved hypothetical protein
	W141um192G_at	um11421	XM_751268	#N/A	-1.60603	-1.27487	-2.04748	#N/A	#N/A	#N/A	probable methylmalonate-semialdehyde dehydrogenase (acylating), mitochondrial precursor
	W35um157G_at	um02181	XM_753235	#N/A	-1.46954	-1.39332	-2.04754	repressed	#N/A	#N/A	conserved hypothetical protein
	W61um089G_at	um10817	XM_752611	#N/A	-1.91813	-1.06747	-2.04755	#N/A	#N/A	#N/A	conserved hypothetical protein
	C5um088G_at	um05662	XM_756716	#N/A	-1.6168	-1.26794	-2.05001	#N/A	#N/A	#N/A	probable mitochondrial porin
	C25um164G_at	um10119	XM_751525	ipl1	-1.71679	-1.19422	-2.05022	repressed	repressed	#N/A	probable IPL1 - ser/thr protein kinase
	C65um261G_at	um02910	XM_753964	#N/A	-2.25206	1.09625	-2.05434	repressed	#N/A	#N/A	conserved hypothetical protein
	W160um021G_at	um12320	#N/A	#N/A	-1.74087	-1.1823	-2.05823	#N/A	#N/A	#N/A	conserved hypothetical Ustilago-specific protein
	C20um125G_at	um10560	XM_756377	#N/A	-1.85464	-1.11048	-2.05954	#N/A	#N/A	#N/A	conserved hypothetical protein
	W40um182G_at	um05572	XM_756626	#N/A	-1.92439	-1.07033	-2.05973	#N/A	#N/A	#N/A	related to PCH2 - putative ATPase
	C135um003G_at	um01950	XM_753004	#N/A	-1.64454	-1.25288	-2.06041	#N/A	#N/A	#N/A	conserved hypothetical protein
	W55um276G_at	um11592	XM_757059	#N/A	-1.93966	-1.06252	-2.06093	#N/A	#N/A	#N/A	conserved hypothetical protein
	UG15-34l1-123f2_RC_at	um06507	XM_757561	#N/A	-2.62455	1.27266	-2.06226	repressed	#N/A	#N/A	conserved hypothetical protein
	C85um156G_at	um04262	XM_755316	bna6	-2.18878	1.06016	-2.06458	#N/A	#N/A	#N/A	probable BNA6 - nicotinate-nucleotide diphosphorylase (carboxylating)
	C100um090G_at	um00920	XM_751974	rfc5	-2.01291	-1.02738	-2.06802	repressed	#N/A	#N/A	probable RFC5 - DNA replication factor C, 40 KD subunit
	C65um005G_at	um11196	XM_756892	cdc9	-1.71906	-1.20406	-2.06986	#N/A	#N/A	#N/A	probable CDC9 - DNA ligase I
	C10um041G_at	um05396.2	XM_756450	pig4	-1.79314	-1.15438	-2.06997	#N/A	#N/A	#N/A	conserved hypothetical protein
	W55um010G_at	um10225	XM_752322	#N/A	-2.1158	1.02095	-2.07239	repressed	#N/A	#N/A	related to Glia maturation factor, beta
	W15um064G_at	um00635	XM_751689	#N/A	-1.58235	-1.31054	-2.07373	repressed	#N/A	#N/A	conserved hypothetical protein
	W160um003G_at	um01944	XM_752998	#N/A	-1.97834	-1.0496	-2.07646	#N/A	#N/A	#N/A	related to allantoate permease
	C60um092G_at	um03792	XM_754846	#N/A	-2.5335	1.21457	-2.08592	#N/A	repressed	#N/A	related to sepB protein
	C25um209G_at	um00002	XM_751056	#N/A	-1.91915	-1.08819	-2.0884	#N/A	#N/A	#N/A	related to AFG1 - ATPase family gene
	C180um172G_at	um02867	XM_753921	grx5	-1.95409	-1.07236	-2.09549	repressed	#N/A	#N/A	probable GRX5 - glutaredoxin
	C95um124G_at	um10229	XM_752344	bet3	-2.19239	1.04527	-2.09745	repressed	#N/A	#N/A	probable BET3 - involved in targeting and fusion of ER to golgi transport vesicles
	W60um108G_at	um01172	XM_752226	sdh1	-1.85389	-1.13178	-2.09819	#N/A	#N/A	#N/A	probable SDH1 - succinate dehydrogenase (ubiquinone) flavoprotein precursor, mitochondrial
	C120um172G_at	um02881	XM_753935	rrm37	-2.29988	1.09403	-2.10221	#N/A	#N/A	#N/A	related to Cleavage stimulation factor
	W55um078G_at	um03303	XM_754357	#N/A	-2.04092	-1.03012	-2.1024	repressed	#N/A	#N/A	related to gamma-tubulin complex component 5
	C35um214G_at	um12045	XM_757498	#N/A	-1.63888	-1.28375	-2.10392	repressed	#N/A	#N/A	related to alpha glucosidase II beta subunit
	W45um055G_at	um03975	XM_755029	#N/A	-1.8324	-1.14882	-2.1051	repressed	#N/A	secreted	related to Carboxypeptidase Y precursor
	W42um168G_at	um02053	XM_753107	#N/A	-2.06557	-1.02041	-2.10773	#N/A	#N/A	#N/A	related to Nuclear cohesin complex subunit
	W90um091G_at	um02415	XM_753469	#N/A	-1.92241	-1.09726	-2.10938	#N/A	#N/A	#N/A	related to anti-silencing protein 1
	C45um095G_at	um01072	XM_752126	#N/A	-1.6245	-1.30071	-2.11301	#N/A	#N/A	#N/A	conserved hypothetical protein
	C100um026G_at	um10135	XM_753422	#N/A	-2.1146	1.00034	-2.11389	#N/A	repressed	#N/A	conserved hypothetical protein
	C45um200G_at	um11009	XM_754414	#N/A	-1.83113	-1.15521	-2.11535	repressed	repressed	#N/A	related to MSH6 - DNA mismatch repair protein
	W130um107G_at	um01038	XM_752092	#N/A	-2.10003	1.10853	-2.128	#N/A	#N/A	secreted	conserved hypothetical protein
	W155um054G_at	um11451	XM_751697	#N/A	-2.12549	-1.00192	-2.12958	repressed	#N/A	#N/A	related to COP9 signalosome complex subunit 6
	C34um240G_at	um03168.2	XM_754222	#N/A	-2.54575	1.19444	-2.13133	#N/A	#N/A	#N/A	putative protein
	C95um144G_at	um12251	XM_755112	#N/A	-1.92117	-1.11313	-2.13852	repressed	#N/A	#N/A	conserved hypothetical protein
	W15um034G_at	um10713.2	XM_756101	#N/A	-2.07893	-1.02899	-2.1392	induced	#N/A	#N/A	conserved hypothetical protein
	C65um254G_at	um04835	XM_755889	rrm55	-1.77719	-1.20527	-2.14199	#N/A	#N/A	#N/A	related to WHI3 - involved in regulation of cell size
	C40um025G_at	um04134	XM_755188	#N/A	-1.9706	-1.08811	-2.14424	#N/A	#N/A	#N/A	probable methionine synthase, vitamin-b12 independent
	C83um085G_at	um11228	#N/A	#N/A	-1.57134	-1.36481	-2.14457	#N/A	#N/A	#N/A	related to CAAX prenyl protease 2
	C95um040G_at	um00729	XM_751783	rfc4	-1.88026	-1.14573	-2.15427	repressed	#N/A	#N/A	probable RFC4 - DNA replication factor C, 37 kDa subunit
	C50um131G_at	um05225	XM_756279	#N/A	-2.33859	1.08192	-2.16152	#N/A	#N/A	#N/A	conserved hypothetical protein
	C95um212G_at	um04584	XM_755638	#N/A	-2.54343	1.17407	-2.16633	repressed	#N/A	#N/A	probable tryptophan synthase
	W110um135G_at	um01647	XM_752701	#N/A	-1.77695	-1.22005	-2.16796	repressed	repressed	#N/A	related to CDC20 - cell division control protein
	C65um049G_at	um00094	XM_751148	#N/A	-1.66708	-1.30495	-2.17546	#N/A	#N/A	#N/A	related to NonF protein, involved in nonactin biosynthesis
	UM_26Src-3_s_at	um05243	XM_756297	#N/A	-1.74907	-1.24603	-2.17938	#N/A	#N/A	#N/A	hypothetical protein
	W165um086G_at	um11298	XM_757214	#N/A	-2.26363	1.03786	-2.18106	repressed	#N/A	#N/A	related to NHP6B - nonhistone chromosomal protein
	C125um138G_at	um10290	XM_753675	#N/A	-2.22766	1.02085	-2.18215	#N/A	#N/A	#N/A	probable AGX1 - alanine-glyoxylate transaminase
	C127um171G_at	um12085	XM_751127	#N/A	-2.05135	-1.06531	-2.18532	repressed	#N/A	#N/A	conserved hypothetical protein
	C52um255G_at	um04851	XM_755905	#N/A	-2.42969	1.10949	-2.18992	repressed	#N/A	#N/A	conserved hypothetical protein
	W60um006G_at	um02290	XM_753344	#N/A	-1.62907	-1.34962	-2.19864	#N/A	#N/A	#N/A	conserved hypothetical protein
	C200um012G_at	um02068	XM_753122	#N/A	-2.49477	1.13332	-2.20129	#N/A	repressed	#N/A	hypothetical protein
	W47um062G_at	um04927	XM_755981	#N/A	-2.08546	-1.06151	-2.21373	#N/A	#N/A	#N/A	conserved hypothetical protein
	W55um065G_at	um10886	XM_755196	#N/A	-2.34657	1.05339	-2.22765	repressed	repressed	#N/A	conserved hypothetical protein
	W70um110G_at	um00568	XM_751622	#N/A	-2.1147	-1.05404	-2.22898	#N/A	#N/A	#N/A	related to FCP1 - TFIIF interacting component of CTD phosphatase
	C15um044G_at	um10132	XM_753418	nhp6b	-2.55655	1.14641	-2.23005	#N/A	#N/A	#N/A	probable NHP6B - nonhistone chromosomal protein
	W82um280G_at	um11354	#N/A	#N/A	-1.95967	-1.13931	-2.23267	#N/A	#N/A	#N/A	probable ubiquitin-conjugating enzyme E2
	C55um083G_at	um03147	XM_754201	#N/A	-2.06332	-1.08321	-2.23501	#N/A	#N/A	#N/A	related to Adapter-related protein complex 3 delta 1 subunit
	C90um073G_at	um05740	XM_756794	ilv3	-2.63888	1.18041	-2.23556	#N/A	#N/A	#N/A	probable ILV3 - dihydroxy-acid dehydratase, mitochondrial precursor
	C105um276G_at	um11807	XM_757071	#N/A	-1.62594	-1.37672	-2.23846	repressed	#N/A	#N/A	probable ATP phosphoribosyltransferase
	W155um010G_at	um01250	XM_752304	#N/A	-2.56685	1.14553	-2.24076	#N/A	#N/A	#N/A	probable delta-1-pyrroline-5-carboxylate dehydrogenase
	W45um080G_at	um12218	XM_754297	smc1	-2.04971	-1.09551	-2.24548	repressed	#N/A	#N/A	probable SMC1 - chromosome segregation protein
	C130um228G_at	um01899	XM_752953	#N/A	-1.84979	-1.218	-2.25304	#N/A	#N/A	#N/A	related to multidrug resistance protein
	C25um096G_at	um03938	XM_754992	#N/A	-2.25116	-1.00391	-2.25996	#N/A	#N/A	#N/A	related to SBA1 - Hsp90 associated co-chaperone
	C70um038G_at	um04162	XM_755216	#N/A	-2.04609	-1.10622	-2.26343	repressed	#N/A	#N/A	related to mitochondrial amino acid transporter ARG-13
	W20um276G_at	um05997	XM_757051	#N/A	-2.62473	1.15871	-2.26521	#N/A	#N/A	#N/A	putative protein
	C30um036G_at	um02774	XM_753828	#N/A	-2.26213	-1.01528	-2.29669	#N/A	#N/A	#N/A	related to alternative oxidase precursor, mitochondrial
	W10um199G_at	um05207	XM_756261	#N/A	-2.09837	-1.09917	-2.30647	#N/A	#N/A	#N/A	conserved hypothetical protein
	C65um210G_at	um11474	XM_753885	#N/A	-1.81259	-1.27306	-2.30753	repressed	#N/A	#N/A	related to Tumor susceptibility gene 101 protein
	C10um069G_at	um05029	XM_756083	#N/A	-2.00867	-1.1494	-2.30878	repressed	#N/A	#N/A	related to macronuclear actin 1
	C55um072G_at	um10586	XM_752007	#N/A	-1.66989	-1.38375	-2.31071	repressed	#N/A	#N/A	probable serine hydroxymethyltransferase, cytosolic
	W90um003G_at	um01962	XM_753016	#N/A	-1.86803	-1.239	-2.31449	#N/A	#N/A	#N/A	related to GAL1 - galactokinase
	W17um098G_at	um10032	XM_751189	#N/A	-2.24017	-1.03547	-2.31963	repressed	#N/A	#N/A	related to N-acetyltransferase
	C95um223G_at	um01390	XM_752444	#N/A	-2.63735	1.13629	-2.32101	repressed	repressed	#N/A	conserved hypothetical protein
	W50um245G_at	um05919	XM_756973	pro2	-3.20228	1.37877	-2.32255	repressed	#N/A	#N/A	probable PRO2 - gamma-glutamyl phosphate reductase
	W100um158G_at	um01753	XM_752807	gcy1	-1.96618	-1.18189	-2.32381	repressed	#N/A	#N/A	probable GCY1 - galactose-induced protein of aldo/keto reductase family
	C69um189G_at	um11164	XM_751758	#N/A	-1.79907	-1.29699	-2.33337	repressed	#N/A	#N/A	conserved hypothetical protein
	C100um040G_at	um00728	XM_751782	#N/A	-1.77471	-1.31528	-2.33424	#N/A	#N/A	#N/A	related to Origin recognition complex subunit 4
	CLUSTER31_RC_at	um11073	XM_754477	#N/A	-1.69828	-1.37526	-2.33558	#N/A	#N/A	#N/A	conserved hypothetical protein
	C65um047G_at	um03588	XM_754642	#N/A	-2.50743	1.0699	-2.34361	repressed	repressed	#N/A	related to transcription factor medusa
	C25um234G_at	um01008	XM_752062	pol2	-3.36575	-1.13031	-2.34611	repressed	repressed	#N/A	probable POL2 - DNA polymerase epsilon, calytic subunit A
	C55um156G_at	um04269	XM_755323	rrm48	-2.44082	1.03994	-2.34709	repressed	#N/A	#N/A	conserved hypothetical protein
	W75um038G_at	um04161	XM_755215	#N/A	-2.14625	-1.096	-2.35229	#N/A	#N/A	#N/A	related to epoxide hydrolase
	EST01um122_at	um01694	XM_752748	#N/A	-2.40096	1.01932	-2.35546	repressed	repressed	#N/A	conserved hypothetical protein
	C30um216G_at	um06027	XM_757081	#N/A	-1.99919	-1.17905	-2.35715	repressed	#N/A	#N/A	probable HTS1 - histidine--tRNA ligase, mitochondrial
	C85um201G_at	um00842	XM_751896	#N/A	-1.73544	-1.36141	-2.36264	#N/A	#N/A	#N/A	probable aflatoxin efflux pump AFLT
	C50um075G_at	um11598	XM_757106	#N/A	-2.0958	-1.12767	-2.36336	#N/A	#N/A	#N/A	related to oxidoreductase, aldo/keto reductase family
	UG16-18c10-84c10_RC_at	um11962.2	XM_754693	#N/A	-1.83092	-1.29579	-2.37248	#N/A	#N/A	#N/A	probable ERG24 - C-14 sterol reductase
	W65um258G_at	um12265.2	XM_755457	#N/A	-2.13918	-1.11551	-2.38627	repressed	repressed	#N/A	conserved hypothetical protein
	C90um220G_at	um06299	XM_757353	#N/A	-2.48977	1.04283	-2.38751	repressed	repressed	#N/A	hypothetical protein
	W5um098G_at	um00132	XM_751186	#N/A	-2.76838	1.15599	-2.3948	#N/A	#N/A	#N/A	hypothetical protein
	C15um134G_at	um05113.2	XM_756167	#N/A	-1.95494	-1.22972	-2.40403	repressed	#N/A	#N/A	probable ILV1 - anabolic serine and threonine dehydratase precursor
	W45um151G_at	um05715	XM_756769	#N/A	-2.22114	-1.0834	-2.40638	repressed	#N/A	#N/A	related to ACT1 - actin
	W55um159G_at	um01627	XM_752681	cit1	-1.82716	-1.32331	-2.4179	#N/A	#N/A	#N/A	probable CIT1 - citrate (si)-synthase, mitochondrial
	W20um256G_at	um05781.2	XM_756835	#N/A	-1.88645	-1.28611	-2.42618	#N/A	repressed	#N/A	hypothetical protein
	W77um152G_at	um05266	XM_756320	#N/A	-1.99221	-1.21932	-2.42914	#N/A	#N/A	secreted	conserved hypothetical protein
	C15um013G_at	um03547.2	XM_754601	#N/A	-3.27889	1.34701	-2.43421	repressed	#N/A	#N/A	putative protein
	C25um122G_at	um01697	XM_752751	lys2	-1.86394	-1.30841	-2.4388	repressed	#N/A	#N/A	probable LYS2 - L-aminoadipate-semialdehyde dehydrogenase, large subunit
	C45um088G_at	um10731	XM_756723	#N/A	-1.81577	-1.34392	-2.44025	#N/A	#N/A	#N/A	related to PEX19 - required for biogenesis of peroxisomes (peroxin)
	C230um012G_at	um02062	XM_753116	#N/A	-2.00218	-1.21903	-2.44072	#N/A	#N/A	#N/A	related to multidrug resistance proteins
	W60um060G_at	um02118	XM_753172	#N/A	-2.59082	1.06015	-2.44381	induced	#N/A	#N/A	putative protein
	C10um081G_at	um03234.2	XM_754288	#N/A	-1.91655	-1.28412	-2.46108	repressed	repressed	#N/A	related to CDC5 - Serine/threonine-protein kinase
	C15um066G_at	um04197	XM_755251	#N/A	-1.93506	-1.27946	-2.47583	repressed	#N/A	#N/A	related to purine-cytosine permease
	W30um276G_at	um06001	XM_757055	#N/A	-3.06658	1.23591	-2.48123	#N/A	#N/A	#N/A	conserved hypothetical protein
	W45um208G_at	um10088	XM_751339	#N/A	-2.06399	-1.20677	-2.49076	#N/A	#N/A	#N/A	related to Acetoacetyl-CoA synthetase
	C60um089G_at	um01556	XM_752610	#N/A	-1.78068	-1.40186	-2.49628	#N/A	#N/A	#N/A	related to transcriptional activator Mut3p
	C40um200G_at	um11010	XM_754414	#N/A	-2.32362	-1.07732	-2.50328	#N/A	repressed	#N/A	conserved hypothetical protein
	W57um065G_at	um10885.2	XM_755196	#N/A	-2.7034	1.0747	-2.51549	#N/A	#N/A	#N/A	putative protein
	W15um094G_at	um00896	XM_751950	kin7a	-2.55379	1.01283	-2.52145	repressed	#N/A	#N/A	Kinesin-7a motor protein
	C70um130G_at	um03699	XM_754753	#N/A	-2.65826	1.05372	-2.52274	#N/A	#N/A	#N/A	conserved hypothetical protein
	CLUSTER61_RC_at	um06287	XM_757341	#N/A	-1.83764	-1.37367	-2.52431	repressed	#N/A	#N/A	related to Phytoene synthase
	C45um117G_at	um03071	XM_754125	#N/A	-1.90958	-1.32775	-2.53544	repressed	#N/A	#N/A	related to enoyl-CoA-hydratase
	W55um253G_at	um02392	XM_753446	#N/A	-2.26546	-1.12691	-2.55298	#N/A	#N/A	#N/A	conserved hypothetical protein
	C31um203G_at	um04982	XM_756036	leu5	-1.91424	-1.33709	-2.5595	induced	#N/A	#N/A	probable LEU5 - mitochondrial coenzyme A transporter- member of the mitochondrial carrier (MCF) family
	W90um043G_at	um02783	XM_753837	#N/A	-2.40672	-1.07235	-2.58085	repressed	#N/A	#N/A	related to branched-chain amino acid aminotransferase
	W140um002G_at	um03928	XM_754982	#N/A	-2.16547	-1.20035	-2.59931	repressed	repressed	#N/A	related to serine/threonine protein kinase
	C10um168G_at	um11461	XM_753114	#N/A	-2.35037	-1.11118	-2.61168	#N/A	#N/A	#N/A	probable porphobilinogen synthase
	C35um240G_at	um10388	XM_754222	#N/A	-2.5451	-1.03192	-2.62633	#N/A	repressed	#N/A	putative protein
	W51um117G_at	um03073	XM_754127	#N/A	-2.24776	-1.17378	-2.63837	repressed	#N/A	#N/A	related to GTT1 - glutathione S-transferase
	C40um034G_at	um05052	XM_756106	#N/A	-2.72771	1.0307	-2.64646	#N/A	repressed	#N/A	hypothetical protein
	C75um030G_at	um04429	XM_755483	#N/A	-2.64484	-1.00079	-2.64692	repressed	#N/A	#N/A	probable histidinol-phosphate transaminase
	W85um165G_at	um00430	XM_751484	gcv1	-2.85494	1.07374	-2.65889	repressed	#N/A	#N/A	probable GCV1 - glycine decarboxylase, subunit T, mitochondrial
	C45um074G_at	um01827	XM_752881	#N/A	-2.04031	-1.30572	-2.66408	#N/A	#N/A	#N/A	related to acid phosphatase ACP2 precursor
	W116um228G_at	um01903	XM_752957	#N/A	-2.46982	-1.08169	-2.67157	repressed	#N/A	#N/A	related to succinyl-coa ligase [gdp-forming] alpha-chain, mitochondrial precursor
	W55um218G_at	um04512	XM_755566	#N/A	-2.58671	-1.03846	-2.6862	repressed	#N/A	#N/A	related to DnaJ protein
	C32um136G_at	um02576	XM_753630	#N/A	-2.49539	-1.07763	-2.68909	repressed	#N/A	#N/A	related to Sterol regulatory element binding protein cleavage-activating protein
	C110um170G_at	um10708	XM_756075	#N/A	-2.28275	-1.17914	-2.69168	repressed	#N/A	#N/A	related to ILV6 - acetolactate synthase, regulatory subunit
	C206um003G_at	um01935	XM_752989	#N/A	-1.91683	-1.41136	-2.70535	#N/A	#N/A	#N/A	probable methylglutaconyl-coa hydratase, mitochondrial precursor
	W53um216G_at	um06033	XM_757087	#N/A	-1.96755	-1.3929	-2.74059	#N/A	#N/A	#N/A	related to LRP16 protein
	C60um056G_at	um12171	XM_752932	#N/A	-2.16834	-1.27163	-2.75733	repressed	#N/A	#N/A	conserved hypothetical protein
	W80um131G_at	um11571	XM_756274	#N/A	-2.7636	-1.00745	-2.7842	#N/A	#N/A	#N/A	related to CRD1 - cardiolipin synthase
	W10um137G_at	um12193.2	XP_758763	#N/A	-2.56613	-1.08822	-2.7925	#N/A	#N/A	#N/A	related to multidrug resistant protein
	C110um144G_at	um04061	XM_755115	#N/A	-2.29682	-1.21871	-2.79915	repressed	#N/A	#N/A	related to glycerate dehydrogenase
	C75um066G_at	um04182	XM_755236	tyr1	-2.61802	-1.08213	-2.83305	repressed	#N/A	#N/A	probable TYR1 - prephenate dehydrogenase (NADP+)
	W7um163G_at	um00696	XM_751750	#N/A	-2.84022	1.00084	-2.83783	#N/A	#N/A	#N/A	conserved hypothetical protein
	C65um220G_at	um06305	XM_757359	#N/A	-2.74654	-1.04057	-2.85796	#N/A	#N/A	#N/A	conserved hypothetical protein
	C10um008G_at	um04365	XM_755419	#N/A	-2.33609	-1.23604	-2.88751	#N/A	repressed	#N/A	conserved hypothetical protein
	W54um074G_at	um12165	XM_752879	#N/A	-2.37262	-1.21904	-2.89233	#N/A	#N/A	#N/A	conserved hypothetical protein
	C105um210G_at	um02823	XM_753877	#N/A	-2.71844	-1.08265	-2.94312	#N/A	repressed	#N/A	related to CTF18 - Chromosome Transmission Fidelity factor
	W60um280G_at	um00375	XM_751429	#N/A	-3.19246	1.08229	-2.94972	repressed	#N/A	#N/A	conserved hypothetical protein
	C152um054G_at	um11452	#N/A	#N/A	-3.36109	1.13875	-2.95156	repressed	#N/A	#N/A	conserved hypothetical protein
	C70um068G_at	um04899	XM_755953	asadh	-2.58782	-1.16562	-3.01641	repressed	#N/A	#N/A	aspartate semialdehyde dehydrogenase
	C55um022G_at	um00123	XM_751177	#N/A	-3.03544	1.00124	-3.03169	#N/A	#N/A	#N/A	related to L-lactate dehydrogenase (cytochrome b2)
	W80um183G_at	um10357	XM_756590	bat1	-2.42926	-1.25002	-3.03663	repressed	#N/A	#N/A	probable BAT1- branched chain amino acid aminotransferase, mitochondrial
	W70um194G_at	um01505	XM_752559	htb2	-3.55413	1.16467	-3.05162	#N/A	#N/A	#N/A	probable HTB2 - histone H2B.2
	W30um188G_at	um10689	XM_755846	lys4	-2.7568	-1.1125	-3.06693	#N/A	#N/A	#N/A	probable LYS4 - homoaconitase precursor
	C117um076G_at	um10656	XM_754388	#N/A	-2.47364	-1.24038	-3.06825	repressed	repressed	#N/A	related to DNA primase 48K protein PRI1
	W90um049G_at	um10022	XM_751154	#N/A	-3.89103	1.26227	-3.08257	repressed	#N/A	#N/A	conserved hypothetical protein
	W50um079G_at	um15004	XM_754324	#N/A	-2.46818	-1.25328	-3.09332	#N/A	#N/A	#N/A	probable malate synthase, glyoxisomal
	C100um140G_at	um03758	XM_754812	clb1	-3.17701	1.01674	-3.1247	#N/A	repressed	#N/A	b-type cyclin 1
	C15um231G_at	um06153	XM_757207	#N/A	-2.48936	-1.26258	-3.14303	repressed	#N/A	#N/A	related to 4-coumarate--CoA ligase 1
	W10um154G_at	um02557	XM_753611	#N/A	-2.90347	-1.08508	-3.15049	#N/A	#N/A	#N/A	related to DNA polymerase alpha 70 kDa subunit
	W15um178G_at	um11392	XM_753081	#N/A	-2.49406	-1.28474	-3.20421	#N/A	#N/A	#N/A	conserved hypothetical protein
	C75um025G_at	um04128	XM_755182	#N/A	-4.17172	1.28404	-3.24889	repressed	#N/A	#N/A	related to isopenicillin N epimerase
	C35um171G_at	um00053	XM_751107	#N/A	-2.62293	-1.24928	-3.27677	#N/A	#N/A	#N/A	probable 3-dehydroquinate dehydratase
	W95um034G_at	um05064	XM_756118	cdc46	-2.36071	-1.38835	-3.27748	repressed	repressed	#N/A	probable CDC46 - cell division control protein
	C50um109G_at	um11142	XM_755395	thr4	-2.40311	-1.38005	-3.31641	#N/A	#N/A	#N/A	probable THR4 - threonine synthase (o-p-homoserine p-lyase)
	C50um133G_at	um05130	XM_756184	#N/A	-2.39545	-1.39901	-3.35127	#N/A	#N/A	#N/A	probable phosphoenolpyruvate carboxykinase
	W45um281G_at	um02247	XM_753301	#N/A	-2.48524	-1.37461	-3.41623	#N/A	repressed	#N/A	conserved hypothetical protein
	C5um213G_RC_s_at	um03665	XM_754719	#N/A	-3.92927	1.14624	-3.42795	induced	#N/A	#N/A	probable aldehyde dehydrogenase family 7 member A1
	W90um211G_at	um04562	XM_755616	#N/A	-3.94537	1.14048	-3.45938	#N/A	#N/A	#N/A	probable aspartate aminotransferase, cytoplasmic
	W65um140G_at	um03772	XM_754826	#N/A	-2.51516	-1.38883	-3.49313	repressed	#N/A	#N/A	related to tetrahydrofolylpolyglutamate synthase (met6+)
	W30um158G_at	um10876	XM_752824	#N/A	-3.94787	1.12418	-3.51178	repressed	#N/A	#N/A	conserved hypothetical protein
	W30um185G_at	um10759	#N/A	#N/A	-3.81978	1.07631	-3.54895	#N/A	repressed	#N/A	hypothetical protein (C-terminal fragment)
	W75um126G_at	um02199	XM_753253	#N/A	-2.59152	-1.38243	-3.58259	#N/A	#N/A	#N/A	hypothetical protein
	W15um082G_at	um10394	XM_754237	#N/A	-3.16307	-1.15223	-3.64457	repressed	repressed	secreted	related to Dihydrofolate reductase
	C10um226G_at	um11750	XM_755379	rnr1	-2.8445	-1.28366	-3.65137	repressed	repressed	#N/A	probable RNR1 - ribonucleoside-diphosphate reductase large subunit
	W50um088G_at	um10732	XM_756724	#N/A	-3.30715	-1.10975	-3.67009	#N/A	#N/A	#N/A	related to dimeric dihydrodiol dehydrogenase
	W121um172G_at	um02880	XM_753934	#N/A	-5.37801	1.3988	-3.84472	#N/A	#N/A	#N/A	conserved hypothetical protein
	C55um013G_at	um03538	XM_754592	tam2	-3.24129	-1.19135	-3.86151	repressed	#N/A	#N/A	tryptophan amino transferase (transaminase)
	W20um235G_at	um05152	XM_756206	#N/A	-2.99541	-1.32271	-3.96205	repressed	repressed	#N/A	conserved hypothetical protein
	W45um152G_at	um05275	XM_756329	#N/A	-2.88977	-1.37822	-3.98276	repressed	#N/A	#N/A	related to pyruvate dehydrogenase kinase isoform 2, mitochondrial
	C85um178G_at	um02010	XM_753064	#N/A	-3.19322	-1.26718	-4.04637	repressed	#N/A	#N/A	related to family II 2-keto-3-deoxy-D-arabino-heptulosonate 7-phosphate synthase
	C95um012G_at	um02088	XM_753142	adk1	-3.61194	-1.12285	-4.05568	#N/A	#N/A	#N/A	probable ADK1 - adenylate kinase, cytosolic
	C100um278G_at	um04787	XM_755841	#N/A	-5.0176	1.20579	-4.16127	#N/A	repressed	#N/A	related to GLY1 - L-threonine aldolase, low-specific
	C15um071G_at	um06368	XM_757422	#N/A	-3.59399	-1.21953	-4.38297	repressed	repressed	#N/A	probable small subunit of ribonucleotide reductase
	C50um005G_at	um05841	XM_756895	#N/A	-5.44793	1.23988	-4.39392	repressed	#N/A	#N/A	related to calcium-binding mitochondrial carrier protein
	C79um161G_at	um11408.2	XM_753565	#N/A	-4.21509	-1.04842	-4.41921	#N/A	#N/A	#N/A	conserved hypothetical protein
	C55um112G_at	um04655	XM_755709	#N/A	-3.78851	-1.21285	-4.59489	repressed	#N/A	#N/A	conserved hypothetical protein
	C45um150G_at	um00984	XM_752038	#N/A	-3.45583	-1.3998	-4.83746	repressed	#N/A	#N/A	conserved hypothetical protein
	C95um005G_at	um05832	XM_756886	#N/A	-4.60518	-1.12447	-5.17841	repressed	#N/A	#N/A	probable heat shock protein 10 (chaperonin CPN10)
	C30um256G_at	um11585	XM_756838	#N/A	-4.26918	-1.21565	-5.18983	repressed	repressed	#N/A	related to capsular associated protein
	W87um214G_at	um06455	XM_757509	#N/A	-4.05511	-1.33822	-5.42662	#N/A	#N/A	#N/A	conserved hypothetical protein
	W20um258G_at	um04414	XM_755468	#N/A	-5.10363	-1.06351	-5.42778	#N/A	repressed	#N/A	putative protein
	W12um235G_at	um10186	XM_756208	#N/A	-6.43181	1.16299	-5.5304	repressed	repressed	secreted	putative protein
	C5um172G_at	um11502	XM_753962	#N/A	-4.78483	-1.15691	-5.53561	repressed	repressed	#N/A	probable dUTP pyrophosphatase
	C40um209G_at	um00005	XM_751059	#N/A	-4.5584	-1.24129	-5.65832	induced	induced	#N/A	probable Benzoate 4-monooxygenase cytochrome P450
	C90um110G_at	um00564	XM_751618	#N/A	-4.50637	-1.26185	-5.68635	repressed	#N/A	#N/A	related to adenosine deaminase
	W115um093G_at	um00595	XM_751649	#N/A	-4.27777	-1.38246	-5.91383	repressed	#N/A	#N/A	probable aspartate aminotransferase, mitochondrial precursor
	C165um175G_at	um02703	XM_753757	fbp1	-4.41103	-1.39125	-6.13685	repressed	#N/A	#N/A	probable FBP1 - fructose-1,6-bisphosphatase
	C36um060G_at	um02124	XM_753178	#N/A	-4.52076	-1.39196	-6.29271	repressed	#N/A	#N/A	conserved hypothetical protein
	W185um209G_at	um00038	XM_751092	#N/A	-7.6455	1.2137	-6.29932	induced	#N/A	#N/A	related to transaldolase
	W10um033G_at	um02459	XM_753513	#N/A	-5.02116	-1.25562	-6.30469	#N/A	repressed	#N/A	related to neutral amino acid permease
	C60um285G_s_at	um11878	XM_752550	#N/A	-7.23555	1.1301	-6.40256	repressed	#N/A	#N/A	TigR polyprotein, pseudogene
	CLUSTER35_RC_at	um12074	XM_757546	nma2	-7.46831	1.08592	-6.87743	repressed	#N/A	#N/A	probable NMA2 - nicotinate-nucleotide adenylyltransferase
	UG12-12b17-77h4_RC_at	um03411	XM_754465	#N/A	-8.48326	1.20221	-7.05639	induced	#N/A	secreted	probable endo-1,4-beta-xylanase
	C25um256G_at	um05783	XM_756837	#N/A	-6.26832	-1.12896	-7.07667	repressed	repressed	#N/A	related to UDP-galactose transporter
	C30um269G_at	um10219	XM_756467	#N/A	-9.92669	1.33803	-7.41887	#N/A	#N/A	#N/A	related to 3-dehydroshikimate dehydratase
	UG12-15j19-118h7_RC_at	um11693	XM_752655	#N/A	-5.57714	-1.33027	-7.41911	induced	#N/A	#N/A	related to Glucose 1-dehydrogenase / conserved hypothetical protein
	W100um028G_at	um00477	XM_751531	#N/A	-9.41919	1.23083	-7.65271	#N/A	#N/A	#N/A	related to Monocarboxylate transporter 1
	W35um136G_at	um02575	XM_753629	#N/A	-5.85062	-1.38942	-8.12897	repressed	#N/A	#N/A	related to toxD gene
	C150um145G_at	um04368	XM_755422	#N/A	-6.47348	-1.27618	-8.26135	repressed	repressed	secreted	related to endo-1,3(4)-beta-glucanase
	C105um191G_at	um11344	XM_751399	#N/A	-9.89761	1.08334	-9.13623	repressed	#N/A	#N/A	conserved hypothetical protein
	C95um157G_at	um02169	XM_753223	#N/A	-8.27277	-1.21513	-10.0525	induced	#N/A	#N/A	related to aquaporin 3
	W60um232G_at	um04526.2	XM_755580	#N/A	-9.48055	-1.07377	-10.1799	#N/A	#N/A	#N/A	hypothetical protein
	C25um056G_at	um01885	XM_752939	#N/A	-8.50168	-1.23557	-10.5044	induced	#N/A	#N/A	probable Alcohol dehydrogenase
	W10um087G_at	um11030	XM_756931	#N/A	-9.25687	-1.23477	-11.4301	repressed	repressed	#N/A	putative protein
	W75um153G_at	um02667	XM_753721	#N/A	-9.7204	-1.23233	-11.9787	repressed	repressed	#N/A	probable Succinyl-CoA:3-ketoacid-coenzyme A transferase, mitochondrial precursor
	C80um195G_at	um01835	XM_752889	#N/A	-16.3388	1.34111	-12.1831	#N/A	#N/A	#N/A	related to carnitine acetyl transferase FacC
	C40um249G_at	um02980	XM_754034	#N/A	-10.0403	-1.2708	-12.7592	induced	#N/A	#N/A	probable dihydroxy-acid dehydratase
	W50um195G_at	um01843	XM_752897	#N/A	-15.0305	1.10069	-13.6556	#N/A	#N/A	#N/A	probable acetyl-CoA C-acyltransferase precursor
	C60um236G_at	um10402.2	XM_754252	#N/A	-13.037	-1.22799	-16.0093	induced	#N/A	#N/A	related to lipoamide acyltransferase component of branched-chain alpha-keto acid dehydrogenase complex, mitochondrial precursor
	C165um054G_at	um11449	XM_751694	#N/A	-15.4305	-1.40065	-21.6128	induced	#N/A	#N/A	related to Phenol 2-monooxygenase
	C25um282G_at	um02683	XM_753737	#N/A	-22.5878	-1.32572	-29.945	#N/A	#N/A	#N/A	conserved hypothetical protein
Surface and FA repressed	W120um144G_at	um04063	XM_755117	#N/A	-1.43955	-1.41816	-2.04152	induced	#N/A	#N/A	related to soluble epoxide hydrolase
	C40um284G_at	um10746.2	XM_756518	#N/A	-1.43449	-1.43558	-2.05932	#N/A	#N/A	#N/A	conserved hypothetical protein
	C70um043G_at	um10605	XM_753844	adh3	-1.4668	-1.47886	-2.16918	induced	induced	#N/A	probable ADH3 - alcohol dehydrogenase III
	W115um030G_at	um04419	XM_755473	#N/A	-1.55507	-1.46727	-2.28171	repressed	#N/A	#N/A	related to CSR1 - phosphatidylinositol transfer protein
	W65um105G_at	um02266	XM_753320	#N/A	-1.58634	-1.44601	-2.29387	repressed	#N/A	#N/A	related to CDS1 - CDP-diacylglycerol synthase
	W35um033G_at	um02453	XM_753507	sod2	-1.52519	-1.51861	-2.31618	#N/A	#N/A	#N/A	probable SOD2 - superoxide dismutase (Mn) precursor, mitochondrial
	W65um169G_at	um12186	XM_753371	hem13	-1.54838	-1.49759	-2.31883	repressed	#N/A	#N/A	probable HEM13 - coproporphyrinogen III oxidase
	C55um049G_at	um00092	XM_751146	#N/A	-1.5605	-1.51169	-2.359	#N/A	#N/A	#N/A	related to levodione reductase
	C50um256G_at	um11586	XM_756842	#N/A	-1.59361	-1.49302	-2.3793	#N/A	#N/A	secreted	putative protein
	W70um114G_at	um05644	XM_756698	#N/A	-1.54732	-1.56182	-2.41665	repressed	#N/A	#N/A	related to alcohol dehydrogenase
	W35um189G_at	um00712	XM_751766	yor1	-1.64791	-1.47104	-2.42414	#N/A	#N/A	#N/A	probable YOR1 - ABC transporter
	C50um276G_at	um06004	XM_757058	hnt1	-1.56253	-1.5848	-2.47629	repressed	#N/A	#N/A	probable HNT1 - Adenosine 5`-monophosphoramidase, member of the histidine triad (HIT) superfamily of nucleotide-binding proteins
	W30um005G_at	um05847	XM_756901	tys1	-1.66035	-1.50128	-2.49264	repressed	#N/A	#N/A	probable TYS1 - tyrosyl-tRNA synthetase
	W31um038G_at	um04172	XM_755226	#N/A	-1.75738	-1.41889	-2.49354	repressed	#N/A	#N/A	putative protein
	C105um144G_at	um04060	XM_755114	dic1	-1.65491	-1.51997	-2.51543	repressed	#N/A	#N/A	probable DIC1 - mitochondrial dicarboxylate carrier
	W105um021G_at	um03114	XM_754168	mat1	-1.5915	-1.5868	-2.52539	repressed	repressed	#N/A	conserved hypothetical protein
	C20um278G_at	um12002	XM_755823	#N/A	-1.44969	-1.75554	-2.54499	#N/A	#N/A	#N/A	conserved hypothetical protein
	C15um098G_at	um10031	XM_751188	#N/A	-1.77858	-1.43558	-2.55329	#N/A	#N/A	secreted	related to embryonic protein DC-8
	C37um257G_at	um05754	XM_756808	#N/A	-1.73403	-1.49017	-2.584	#N/A	#N/A	#N/A	probable electron transfer flavoprotein alpha chain precursor
	W85um088G_at	um05678	XM_756732	#N/A	-1.69195	-1.52926	-2.58742	#N/A	#N/A	#N/A	related to Glutathione S-transferase, mitochondrial
	W55um007G_at	um05348	XM_756402	#N/A	-1.55058	-1.67216	-2.59282	repressed	#N/A	#N/A	related to RAM1 - protein farnesyltransferase, beta subunit
	W100um038G_at	um04156	XM_755210	leu4	-1.61357	-1.6141	-2.60447	repressed	#N/A	#N/A	probable LEU4 - 2-isopropylmalalate synthase
	CLUSTER42_RC_at	um05984	XM_757038	#N/A	-1.63867	-1.62694	-2.66601	induced	#N/A	#N/A	probable glutamate dehydrogenase, NAD(+)-specific
	W140um049G_at	um00109	XM_751163	dak2	-1.81604	-1.48562	-2.69795	#N/A	#N/A	#N/A	probable DAK2 - dihydroxyacetone kinase
	C5um035G_C33um059G_RC_s_at	um11204	XM_757155	#N/A	-1.93673	-1.42593	-2.76163	repressed	#N/A	#N/A	related to ubiquitin-activating enzyme
	W45um228G_at	um01922	XM_752976	#N/A	-1.44435	-1.9244	-2.77951	#N/A	#N/A	#N/A	conserved hypothetical protein
	C55um074G_at	um01824	XM_752878	#N/A	-1.90863	-1.48974	-2.84335	#N/A	#N/A	#N/A	conserved hypothetical protein
	C94um146G_at	um05938	XM_756992	#N/A	-1.44249	-1.98612	-2.86496	induced	#N/A	#N/A	related to Pirin
	C55um211G_at	um12271	XM_755625	ssp1	-1.44542	-2.00741	-2.90155	#N/A	#N/A	#N/A	putative dioxygenase Ssp1
	C30um186G_at	um04739	XM_755793	#N/A	-1.69011	-1.71875	-2.90487	repressed	#N/A	#N/A	conserved hypothetical protein
	W123um068G_at	um04912	XM_755966	#N/A	-2.06024	-1.44639	-2.97991	repressed	#N/A	#N/A	putative protein
	C97um186G_at	um10685	#N/A	mbf1	-1.71947	-1.7356	-2.98431	#N/A	#N/A	#N/A	probable MBF1 - multiprotein bridging factor mediates GCN4-dependent transcriptional activation
	W50um012G_at	um02095	XM_753149	#N/A	-1.82095	-1.66671	-3.03499	repressed	repressed	#N/A	putative protein
	UG22-1c18-45f9_RC_at	um10319	XM_753985	#N/A	-1.89087	-1.62303	-3.06893	#N/A	repressed	#N/A	putative protein
	W50um041G_at	um05386	XM_756440	#N/A	-1.69723	-1.85166	-3.1427	#N/A	#N/A	#N/A	putative protein
	W20um225G_at	um02154	XM_753208	#N/A	-1.87983	-1.67901	-3.15625	#N/A	#N/A	#N/A	related to amino-acid permease 2
	W141um178G_at	um01997.2	#N/A	#N/A	-1.44876	-2.22624	-3.22529	#N/A	repressed	#N/A	putative protein
	C40um137G_at	um02610	XM_753664	#N/A	-1.91429	-1.69122	-3.23748	#N/A	#N/A	#N/A	conserved hypothetical protein
	C45um249G_at	um02981	XM_754035	#N/A	-2.10283	-1.57209	-3.30582	repressed	repressed	secreted	conserved hypothetical protein
	C45um086G_at	um06185	XM_757239	#N/A	-1.99935	-1.65861	-3.31613	repressed	#N/A	#N/A	probable acyl-CoA dehydrogenase short-branched chain precursor
	W115um155G_at	um11556	XM_756027	#N/A	-2.11072	-1.58707	-3.34986	repressed	#N/A	#N/A	probable enoyl-CoA hydratase precursor, mitochondrial
	W95um183G_at	um05531	XM_756585	#N/A	-2.26411	-1.51935	-3.43998	repressed	repressed	#N/A	related to Phosphoserine aminotransferase
	W60um156G_at	um04268	XM_755322	#N/A	-2.26028	-1.53356	-3.46627	repressed	#N/A	#N/A	probable saccharopine dehydrogenase (NAD, L-lysine-forming)
	C30um157G_at	um02182	XM_753236	#N/A	-1.56828	-2.22134	-3.48368	#N/A	#N/A	#N/A	probable NADPH-dependent beta-ketoacyl reductase (rhlG)
	C15um163G_at	um00694.2	XM_751748	#N/A	-2.04813	-1.70243	-3.48681	#N/A	#N/A	#N/A	related to Acyl-CoA dehydrogenase
	C50um140G_at	um03775	XM_754829	#N/A	-2.03047	-1.73984	-3.5327	repressed	#N/A	#N/A	related to MCR1 - cytochrome-b5 reductase
	C57um080G_at	um03239	XM_754293	#N/A	-1.78432	-1.98842	-3.54798	repressed	#N/A	#N/A	probable acetolactate synthase
	C56um284G_x_at	um11579	#N/A	#N/A	-2.0162	-1.76881	-3.56627	#N/A	#N/A	#N/A	conserved hypothetical Ustilago-specific protein
	W40um012G_at	um02097	XM_753151	#N/A	-2.48406	-1.44706	-3.59459	#N/A	repressed	#N/A	related to enoyl-CoA hydratase
	W5um043G_at	um10608	XM_753859	#N/A	-1.43575	-2.51941	-3.61725	induced	#N/A	#N/A	related to Quinate permease
	C85um236G_at	um03192	XM_754246	#N/A	-2.43596	-1.51764	-3.69691	repressed	#N/A	#N/A	conserved hypothetical protein
	W60um038G_at	um04165	XM_755219	#N/A	-2.29261	-1.6242	-3.72365	#N/A	#N/A	#N/A	related to single-stranded dna binding protein 12k chain
	C160um117G_at	um11944	XM_754147	gcy1	-2.22852	-1.68985	-3.76587	induced	#N/A	#N/A	probable GCY1 - galactose-induced protein of aldo/keto reductase family
	C117um228G_at	um01902.2	XM_752956	#N/A	-1.88213	-2.0019	-3.76782	repressed	#N/A	#N/A	conserved hypothetical protein
	C175um003G_at	um01941	XM_752995	#N/A	-2.61746	-1.44275	-3.77634	#N/A	#N/A	#N/A	conserved hypothetical protein
	W60um095G_at	um11275	XM_752123	#N/A	-1.8727	-2.02839	-3.79856	#N/A	#N/A	#N/A	related to D-lactate dehydrogenase (cytochrome)
	C105um148G_at	um10787	XM_751841	fum1	-2.1137	-1.80886	-3.82339	repressed	#N/A	#N/A	probable FUM1 - fumarate hydratase
	C95um119G_at	um11366	XM_752781	#N/A	-2.71947	-1.43909	-3.91355	repressed	#N/A	#N/A	conserved hypothetical protein
	C85um220G_at	um10769	XM_757355	#N/A	-2.50744	-1.57029	-3.9374	#N/A	#N/A	#N/A	probable potassium channel beta subunit protein
	W65um286G_at	um11436	XM_751573	#N/A	-2.15694	-1.82771	-3.94226	repressed	#N/A	#N/A	probable electron transfer flavoprotein beta chain
	W69um256G_at	um11587	XM_756847	#N/A	-2.52863	-1.57915	-3.99309	#N/A	#N/A	#N/A	putative protein
	C40um235G_at	um05149	XM_756203	#N/A	-1.6663	-2.40414	-4.00602	repressed	#N/A	#N/A	conserved hypothetical protein
	C46um166G_at	um00406	XM_751460	#N/A	-1.76699	-2.29255	-4.05091	#N/A	#N/A	#N/A	conserved hypothetical protein
	C55um066G_at	um04187	XM_755241	#N/A	-2.10764	-1.9266	-4.06057	#N/A	#N/A	#N/A	conserved hypothetical protein
	W85um126G_at	um02197	XM_753251	#N/A	-1.94354	-2.09557	-4.07284	#N/A	#N/A	#N/A	conserved hypothetical protein
	W65um179G_at	um11315	XM_752423	#N/A	-2.00258	-2.03734	-4.07993	repressed	repressed	#N/A	putative protein
	C45um144G_at	um04046	XM_755100	#N/A	-2.27345	-1.79922	-4.09044	induced	#N/A	#N/A	related to aldehyde dehydrogenase
	C140um075G_at	um06071	XM_757125	#N/A	-1.50183	-2.72581	-4.09371	#N/A	#N/A	secreted	related to Para-nitrobenzyl esterase
	W16um071G_at	um10996	XM_757423	#N/A	-1.44986	-2.84949	-4.13137	#N/A	#N/A	#N/A	conserved hypothetical protein
	W20um023G_at	um10326.2	XM_753994	#N/A	-2.31764	-1.79539	-4.16108	#N/A	repressed	#N/A	probable Mannose-1-phosphate guanylyltransferase
	W130um056G_at	um10263	XM_752919	#N/A	-2.84867	-1.47057	-4.18916	#N/A	#N/A	#N/A	related to 1-phosphatidylinositol-4,5-bisphosphate phosphodiesterase delta 1
	W135um054G_at	um00647	XM_751701	#N/A	-2.07393	-2.02682	-4.20347	repressed	#N/A	#N/A	conserved hypothetical protein
	C100um010G_at	um11865	XM_752313	#N/A	-2.37791	-1.79154	-4.26012	repressed	#N/A	#N/A	putative protein
	W80um225G_at	um02142	XM_753196	#N/A	-2.26593	-1.89328	-4.29003	#N/A	#N/A	#N/A	related to muconate cycloisomerase
	C25um144G_at	um04044	XM_755098	#N/A	-1.99883	-2.14649	-4.29046	repressed	repressed	secreted	related to Glucose oxidase
	C160um119G_at	um01711	XM_752765	#N/A	-1.4151	-3.07621	-4.35314	induced	induced	#N/A	related to Glucose dehydrogenase [acceptor] precursor
	C70um074G_at	um10252	XM_752876	#N/A	-2.38804	-1.82752	-4.36418	#N/A	#N/A	#N/A	related to 3-oxoacyl-(acyl carrier protein) reductase
	C45um133G_at	um05131	XM_756185	#N/A	-3.15296	-2.26952	-4.52585	repressed	#N/A	#N/A	probable Acetoacetyl-CoA synthetase
	W10um184G_at	um05521	XM_756575	#N/A	-2.24103	-2.0405	-4.57282	#N/A	#N/A	#N/A	conserved hypothetical protein
	C95um018G_at	um11303	XM_752247	#N/A	-1.73166	-2.6546	-4.59687	#N/A	#N/A	secreted	conserved hypothetical protein
	C50um031G_at	um03568	XM_754622	#N/A	-2.22102	-2.07403	-4.60647	#N/A	#N/A	#N/A	related to regulatory protein alcR
	C5um022G_C145um049G_RC_s_at	um00111	XM_751165	#N/A	-2.1833	-2.1109	-4.60874	#N/A	#N/A	#N/A	related to membrane protein, peroxisomal
	C120um049G_at	um00105	XM_751159	fer1	-2.62903	-1.7722	-4.65916	repressed	#N/A	#N/A	iron transport multicopper oxidase
	W30um057G_at	um06082	XM_757136	#N/A	-2.89829	-1.65867	-4.8073	#N/A	#N/A	#N/A	related to NIPSNAP protein
	C60um254G_at	um04833	XM_755887	#N/A	-2.32081	-2.07241	-4.80966	#N/A	#N/A	#N/A	probable isovaleryl-CoA dehydrogenase
	W85um037G_at	um01090	XM_752144	pot1	-1.83888	-2.6829	-4.93354	#N/A	#N/A	#N/A	probable POT1 - acetyl-CoA C-acyltransferase, peroxisomal
	W15um119G_at	um01747	XM_752801	#N/A	-2.75201	-1.80982	-4.98063	#N/A	#N/A	#N/A	related to Estradiol 17 beta-dehydrogenase 4
	W40um256G_at	um05786.2	XM_756840	#N/A	-2.88388	-1.72753	-4.98199	repressed	repressed	#N/A	related to UDP N-acetylglucosamine transporter
	W60um066G_at	um04186	XM_755240	#N/A	-3.35199	-1.48941	-4.9925	#N/A	#N/A	#N/A	probable general amino acid permease
	W15um280G_at	um00384	XM_751438	#N/A	-2.58643	-2.03282	-5.25773	#N/A	repressed	#N/A	hypothetical protein
	W50um069G_at	um05037	XM_756091	#N/A	-1.647	-3.2841	-5.40891	#N/A	#N/A	#N/A	related to glyoxylate/hydroxypyruvate reductase
	W65um120G_at	um03006	XM_754060	#N/A	-2.9093	-1.87429	-5.45286	#N/A	#N/A	#N/A	probable Aldo-keto reductase yakc [NADP+]
	C25um131G_at	um05230	XM_756284	#N/A	-2.26216	-2.41371	-5.46021	induced	#N/A	#N/A	probable Salicylate hydroxylase
	C25um042G_at	um05690	XM_756744	#N/A	-2.94834	-1.88848	-5.56787	#N/A	repressed	#N/A	conserved hypothetical Ustilago-specific protein
	C65um118G_at	um04014	XM_755068	#N/A	-2.48556	-2.38279	-5.92257	induced	#N/A	#N/A	putative protein
	W85um258G_at	um04399	XM_755453	#N/A	-3.90032	-1.53126	-5.97241	#N/A	#N/A	#N/A	probable succinate-fumarate transporter (mitochondrial)
	C35um174G_at	um02750	XM_753804	#N/A	-2.41738	-2.47424	-5.98118	repressed	#N/A	#N/A	related to quinic acid utilisation protein QUTG (inositol-1(or 4)-monophosphatase)
	CLUSTER62_RC_at	um03620	XM_754674	#N/A	-3.61494	-1.66453	-6.01718	induced	#N/A	#N/A	related to Regulatory protein alcR
	C35um232G_at	um04533	XM_755587	#N/A	-2.48663	-2.43498	-6.0549	#N/A	#N/A	secreted	conserved hypothetical protein
	W15um008G_at	um04364	XM_755418	exg1	-2.33168	-2.62823	-6.12819	repressed	repressed	secreted	probable EXG1 - Exo-1,3-beta-glucanase precursor
	W110um098G_at	um12090	XM_751212	#N/A	-1.7984	-3.47557	-6.25048	#N/A	#N/A	#N/A	conserved hypothetical protein
	W45um256G_at	um05787	XM_756841	#N/A	-3.72127	-1.69177	-6.29552	repressed	repressed	secreted	conserved hypothetical protein
	W21um256G_at	um05782	XM_756836	#N/A	-3.55129	-1.77824	-6.31503	repressed	repressed	#N/A	capsule-associated protein-like protein
	C65um023G_at	um02950	XM_754004	#N/A	-1.93263	-3.31038	-6.39772	#N/A	#N/A	#N/A	putative protein
	W180um175G_at	um02701.2	XM_753755	#N/A	-2.54901	-2.62675	-6.69561	induced	#N/A	#N/A	hypothetical protein
	C41um217G_at	um04500	XM_755554	#N/A	-3.50392	-1.96036	-6.86892	repressed	#N/A	#N/A	conserved hypothetical protein
	W125um228G_at	um01900	XM_752954	#N/A	-2.07193	-3.3303	-6.90016	repressed	#N/A	#N/A	conserved hypothetical protein
	W5um166G_at	um10104	XM_751467	gcy1	-3.48709	-1.99566	-6.95906	#N/A	#N/A	#N/A	probable GCY1 - galactose-induced protein of aldo/keto reductase family
	W26um091G_at	um02430	XM_753484	#N/A	-1.6709	-4.183	-6.98938	#N/A	#N/A	secreted	conserved hypothetical protein
	W35um256G_at	um05785	XM_756839	#N/A	-3.64956	-1.94855	-7.11135	repressed	repressed	#N/A	acyl transferase-like protein
	C125um060G_at	um02105	XM_753159	#N/A	-3.8046	-1.91355	-7.28028	#N/A	#N/A	#N/A	probable 3-hydroxybutyryl-CoA dehydrogenase
	C15um235G_at	um05153	XM_756207	#N/A	-4.15614	-1.8634	-7.74456	repressed	repressed	#N/A	related to MNT4 - putative alpha-1,3-mannosyltransferase
	C75um007G_at	um05344	XM_756398	#N/A	-1.82607	-4.25006	-7.76091	#N/A	#N/A	#N/A	conserved hypothetical protein
	W70um051G_at	um03807	XM_754861	#N/A	-5.03047	-1.63796	-8.23968	#N/A	repressed	secreted	conserved hypothetical protein
	W35um081G_at	um03228	XM_754282	#N/A	-2.53163	-3.32319	-8.41308	#N/A	#N/A	#N/A	related to 4-coumarate--CoA ligase 1
	C22um234G_at	um01009	XM_752063	#N/A	-2.75363	-3.18127	-8.76005	repressed	#N/A	#N/A	probable glycogen synthase
	C110um169G_at	um11919	XM_753360	#N/A	-3.30043	-2.68092	-8.8482	repressed	repressed	#N/A	related to NADP-dependent malic enzyme
	W65um088G_at	um10735	XM_756727	#N/A	-6.50442	-1.50676	-9.80061	#N/A	#N/A	#N/A	probable 2-oxoisovalerate dehydrogenase alpha subunit, mitochondrial precursor
	C35um117G_at	um03069	XM_754123	#N/A	-6.17905	-1.64053	-10.1369	#N/A	#N/A	#N/A	probable acetyl-CoA synthetase
	W120um178G_at	um02001	XM_753055	#N/A	-4.21935	-2.44677	-10.3238	induced	#N/A	#N/A	related to hydroxymethylglutaryl-CoA lyase
	W75um209G_at	um15048	XM_751068	#N/A	-4.77243	-2.2214	-10.6015	induced	#N/A	#N/A	related to 4-coumarate-CoA ligase 1
	C65um152G_at	um05270	XM_756324	#N/A	-3.6478	-3.12502	-11.3995	repressed	#N/A	#N/A	conserved hypothetical protein
	W45um019G_at	um06400	XM_757454	#N/A	-2.67832	-5.06779	-13.5732	#N/A	#N/A	#N/A	conserved hypothetical protein
	W75um036G_at	um02763	XM_753817	#N/A	-6.76585	-2.06274	-13.9562	#N/A	#N/A	#N/A	conserved hypothetical protein
	C115um024G_at	um01533	XM_752587	#N/A	-8.67334	-1.65952	-14.3936	repressed	#N/A	#N/A	related to n-acetyltransferase
	W160um175G_at	um02704	XM_753758	#N/A	-4.8741	-3.53596	-17.2346	induced	#N/A	#N/A	related to allantoate permease
	UG16-16h19-80c11_RC_at	um05600	XM_756654	uga2	-11.5316	-1.55928	-17.9811	repressed	repressed	#N/A	probable UGA2 - succinate semialdehyde dehydrogenase
	C80um060G_at	um02115	XM_753169	#N/A	-12.0729	-1.50409	-18.1587	induced	#N/A	#N/A	conserved hypothetical protein
	W100um281G_at	um02235	XM_753289	rrm25	-3.7126	-4.96278	-18.4248	#N/A	#N/A	#N/A	related to AMP-binding protein
	C123um126G_at	um02189	XM_753243	#N/A	-4.65002	-4.04631	-18.8154	repressed	#N/A	#N/A	probable 3-hydroxyisobutyrate dehydrogenase, mitochondrial precursor
	C30um069G_at	um05033	XM_756087	#N/A	-3.25489	-6.09482	-19.838	induced	#N/A	#N/A	related to glucose/galactose transporter
	C60um186G_at	um10682	XM_755800	cyb2	-13.4017	-1.51991	-20.3693	induced	#N/A	#N/A	probable CYB2 - L-lactate dehydrogenase (cytochrome b2)
	W40um269G_at	um05411	XM_756465	#N/A	-3.59426	-5.77702	-20.7642	#N/A	#N/A	#N/A	probable quinate permease
	C87um130G_at	um03694.2	XM_754748	#N/A	-6.14163	-3.4182	-20.9933	#N/A	#N/A	#N/A	conserved hypothetical protein
	W100um222G_at	um01424	XM_752478	#N/A	-2.34621	-9.29408	-21.8059	#N/A	#N/A	secreted	probable Cytochrome P450 monooxygenase/Phenylacetate hydroxylase
	C110um210G_at	um11932	XM_753876	#N/A	-7.089	-3.30576	-23.4345	#N/A	#N/A	#N/A	probable methylcrotonyl-CoA carboxylase beta chain, mitochondrial precursor
	W25um089G_at	um10815	XM_752602	#N/A	-15.7202	-1.55866	-24.5026	#N/A	#N/A	#N/A	conserved hypothetical protein
	C90um145G_at	um04382	XM_755436	#N/A	-5.43451	-4.77626	-25.9566	#N/A	#N/A	#N/A	probable methylcrotonoyl-CoA carboxylase biotin carboxylase chain
	CLUSTER21_RC_at	um03398	XM_754452	#N/A	-3.11988	-8.32979	-25.9879	induced	#N/A	#N/A	related to transesterase
	C155um171G_at	um00079	XM_751133	#N/A	-10.0379	-3.14712	-31.5903	#N/A	#N/A	secreted	conserved hypothetical protein
	W180um005G_at	um05812	XM_756866	#N/A	-3.02104	-10.709	-32.3522	induced	#N/A	#N/A	related to Cyclohexanone monooxygenase
	W220um013G_at	um03507	XM_754561	#N/A	-2.8448	-14.7602	-41.9899	induced	#N/A	#N/A	conserved hypothetical protein
	W90um178G_at	um02008	XM_753062	#N/A	-3.91376	-13.0288	-50.9917	#N/A	#N/A	#N/A	conserved hypothetical protein
	W25um114G_at	um15021	XP_761781	#N/A	-2.36032	-24.2975	-57.3498	#N/A	#N/A	#N/A	conserved hypothetical protein
	W140um132G_at	um05170	XM_756224	#N/A	-4.25065	-15.4799	-65.7995	induced	#N/A	#N/A	probable formate dehydrogenase
		significant up-regulated (fold change ≥ 2 , p-value ≤ 0.05, FDR of 0.01)
		significant down-regulated (fold change ≥ 2 , p-value ≤ 0.05, FDR of 0.01)
	a: All differentially regulated genes that were identified by the three comparisons 1) HS vs GC, 2) HS+FA vs GC and 3) HS+FA vs HS were grouped into eight different categories: HS- and FA-induced (170 genes); HS-induced (264 genes); FA-induced (92 genes); HS-induced, FA-repressed (166 genes); HS-repressed, FA-induced (71 genes); FA-repressed (69 genes); HS-repressed (246 genes); HS- and FA-repres…
	b: Expression fold change in the AM1 strain grown on the hydrophobic surface (HS) compared to a glass control (GC)
	c: Expression fold change in the AM1 strain grown on the hydrophobic surface with Fatty acid (HS+FA) compared to the hydrophobic surface (HS)
	d: Expression fold change in the AM1 strain grown on the hydrophobic surface with Fatty acid (HS+FA) compared to a glass control (GC)
	e: Expression in tumors compared to axenic culture [21]
	f: Expression after induced over-expression of the bE/bW heterodimer [31]
	g: Predicted extracellular localisation [41]
	h: http://mips.helmholtz-muenchen.de/genre/proj/ustilago/
