# Supplementary material for: Plant Surface Cues Prime Ustilago maydis for Biotrophic Development
Source: PLoS Pathog. 2014 Jul 17;10(7):e1004272. doi: 10.1371/journal.ppat.1004272 (PMC4102580; doi:10.1371/journal.ppat.1004272)
Supplement: Table S2 — Differentially regulated genes in AM1Δsho1Δmsb2 mutant compared to AM1 during development on hydrophobic surface plus/minus hydroxy fatty acid. (XLSX) [file ppat.1004272.s011.xlsx]

## Sheet: Table S2
Table S2: Differentially regulated genes in AM1Δsho1Δmsb2 mutant compared to AM1 during development on hydrophobic surface plus/minus hydroxy fatty acid
probeset	um number	accession ID	gene name	DSM vs AM1 (HS)a	DSM vs AM1 (HS+FA)b	HS vs GCc	HS+FA vs HSd	HS+FA vs GCe	groupf	expression in tumorsg	b-regulationh	secretioni	MUmDB annotationj
W5um167G_at	um12258	XM_755309	#N/A	-3.1892	-57.9832	2.92059	16.7128	48.8113	Surface and FA induced	induced	#N/A	secreted	hypothetical protein
C112um110G_at	um00558	XM_751612	#N/A	-1.95626	-47.2542	1.49327	18.1567	27.1128	Surface and FA induced	induced	#N/A	secreted	conserved hypothetical Ustilago-specific protein
C80um074G_at	um01820	XM_752874	#N/A	-3.52175	-40.5328	3.20953	13.6876	43.9309	Surface and FA induced	induced	#N/A	secreted	hypothetical protein
C115um156G_at	um10418	XM_755310	#N/A	-2.5878	-33.6022	3.45789	10.9348	37.8112	Surface and FA induced	induced	#N/A	secreted	hypothetical protein
C45um236G_at	um03202	XM_754256	#N/A	-1.54104	-28.7955	1.60328	14.1904	22.7511	Surface and FA induced	induced	#N/A	secreted	conserved hypothetical Ustilago-specific protein
W40um179G_at	um01374	XM_752428	pit1	-1.44319	-26.7597	1.45391	15.4156	22.413	Surface and FA induced	induced	#N/A	#N/A	hypothetical protein
C35um179G_at	um01375	XM_752429	pit2	-1.77125	-23.0813	1.54754	12.6889	19.6366	Surface and FA induced	induced	#N/A	secreted	hypothetical protein
C256um074G_at	um01779	XM_752833	am1	-2.7766	-16.9094	13.5041	6.81878	92.0817	Surface and FA induced	#N/A	induced	secreted	hypothetical protein
W50um124G_at	um01300	XM_752354	#N/A	-1.26717	-15.8779	1.41833	10.1169	14.349	Surface and FA induced	#N/A	#N/A	secreted	conserved hypothetical Ustilago-specific protein
W35um074G_at	um01829	XM_752883	afg1	-1.31012	-12.4944	1.28307	9.63262	12.3593	FA induced	induced	#N/A	secreted	related to alpha-L-arabinofuranosidase I precursor
W11um267G_at	um06126	XM_757180	mig2-6	-1.93487	-12.3497	2.53499	8.56555	21.7136	Surface and FA induced	induced	#N/A	secreted	Mig2-6
C36um171G_at	um00054	XM_751108	#N/A	-1.44493	-12.2742	1.32221	7.08423	9.36686	FA induced	induced	#N/A	secreted	putative protein
C95um078G_at	um03294	XM_754348	#N/A	-1.72014	-10.5344	5.75715	5.54678	31.9336	Surface and FA induced	induced	#N/A	#N/A	hypothetical protein
C45um124G_at	um01301	XM_752355	#N/A	-1.12182	-10.4248	1.18764	7.35654	8.73695	FA induced	induced	#N/A	secreted	conserved hypothetical Ustilago-specific protein
W77um035G_at	um11211	XM_757169	#N/A	-1.44188	-9.9345	1.39429	5.4822	7.64379	FA induced	#N/A	#N/A	secreted	conserved hypothetical protein
C55um124G_at	um01299	XM_752353	#N/A	-1.07893	-8.63921	1.19299	7.21174	8.60352	FA induced	induced	#N/A	secreted	conserved hypothetical Ustilago-specific protein
W10um196G_at	um05097	XM_756151	#N/A	-1.03917	-8.06519	-1.20695	7.31615	6.06168	FA induced	induced	#N/A	secreted	related to secreted aspartic protease 2
W165um013G_at	um12233	XM_754570	#N/A	-2.95058	-8.00836	6.10033	6.47494	39.4993	Surface and FA induced	induced	#N/A	secreted	conserved hypothetical protein
C65um086G_at	um06181	XM_757235	mig2-5	1.0845	-7.93392	-1.02601	7.32464	7.13895	FA induced	induced	#N/A	secreted	Mig2-5
W65um124G_at	um01297	XM_752351	#N/A	-2.79289	-7.92834	14.6117	3.41046	49.8325	Surface and FA induced	induced	induced	secreted	conserved hypothetical Ustilago-specific protein
C80um022G_at	um10030	XM_751183	#N/A	-1.14709	-7.91927	1.0775	6.18585	6.66524	FA induced	induced	#N/A	secreted	putative protein
W65um066G_at	um04185	XM_755239	#N/A	-1.28714	-7.65927	1.45181	6.67922	9.69697	Surface and FA induced	induced	induced	secreted	conserved hypothetical protein
W15um161G_at	um02523	XM_753577	egl2	1.02282	-7.2749	1.00646	6.65693	6.69992	FA induced	induced	#N/A	secreted	related to Endoglucanase 1 precursor
C40um236G_at	um10403	XM_754257	#N/A	-1.75051	-7.20594	4.47454	5.54213	24.7985	Surface and FA induced	induced	induced	secreted	conserved hypothetical Ustilago-specific protein
W41um050G_at	um01130	XM_752184	#N/A	-1.07709	-6.56855	1.14513	5.38019	6.16099	FA induced	#N/A	#N/A	secreted	conserved hypothetical protein
W40um165G_at	um00441	XM_751495	#N/A	-1.9927	-5.77884	2.85969	3.76429	10.7647	Surface and FA induced	#N/A	#N/A	#N/A	hypothetical protein
C155um157G_at	um02157	XM_753211	#N/A	-1.40742	-5.34529	66.1243	-4.23402	15.6174	Surface iunduced FA repressed	induced	induced	secreted	conserved hypothetical protein
C80um038G_at	um04160	XM_755214	dkh6	-1.18666	-4.89836	1.43018	4.93827	7.06262	Surface and FA induced	#N/A	#N/A	#N/A	novel virulence factor
C50um062G_at	um04928	XM_755982	hdp2	-1.78491	-4.84562	2.7522	3.30428	9.09405	Surface and FA induced	induced	induced	#N/A	conserved hypothetical protein
C115um220G_at	um06293	XM_757347	#N/A	1.11424	-4.55069	1.09945	5.20892	5.72693	FA induced	#N/A	#N/A	#N/A	hypothetical protein
W155um188G_at	um04816	XM_755870	egl3	-1.69583	-4.1067	3.68775	4.52383	16.6828	Surface and FA induced	induced	induced	secreted	related to Endoglucanase 1 precursor
W125um090G_at	um00913	XM_751967	#N/A	-1.65017	-4.0657	17.0497	-1.18394	14.4009	Surface induced	induced	induced	secreted	glyoxaloxidase 2
W105um030G_at	um04422	XM_755476	#N/A	-1.24872	-4.05218	1.44955	2.76202	4.00367	Surface and FA induced	induced	#N/A	secreted	related to endo-1,4-beta-xylanase b
C30um189G_at	um00715	XM_751769	#N/A	1.11387	-3.68854	-1.09963	3.55393	3.23194	FA induced	induced	#N/A	secreted	hypothetical protein
C115um049G_at	um00104	XM_751158	#N/A	1.04928	-3.63761	-1.09662	3.75388	3.42315	FA induced	#N/A	#N/A	secreted	hypothetical protein
C15um220G_at	um06315	XM_757369	#N/A	-1.2439	-3.62816	1.3878	2.75121	3.81812	FA induced	induced	#N/A	#N/A	hypothetical protein
W95um060G_at	um02111	XM_753165	#N/A	-1.42896	-3.31327	5.81527	1.54576	8.98904	Surface and FA induced	#N/A	#N/A	secreted	related to triacylglycerol lipase precursor
C95um098G_at	um00154	XM_751208	#N/A	-1.64082	-3.2798	11.7548	1.18779	13.9622	Surface induced	induced	induced	secreted	related to Para-nitrobenzyl esterase
W113um003G_at	um01957	XM_753011	#N/A	-1.78544	-3.2565	24.3767	-1.03738	23.4983	Surface induced	induced	induced	secreted	related to Mannosyl-oligosaccharide alpha-1,2-mannosidase precursor
C140um003G_at	um01949	XM_753003	#N/A	-1.74095	-3.20797	40.3458	-1.22137	33.0331	Surface induced	induced	induced	#N/A	putative protein
W47um236G_at	um03201	XM_754255	#N/A	1.08513	-3.1353	-1.04458	3.11969	2.98656	FA induced	induced	#N/A	secreted	hypothetical protein
W55um073G_at	um05731	XM_756785	cmu1	-1.48767	-3.11306	2.37537	1.96196	4.66037	Surface and FA induced	induced	induced	secreted	secreted chorismate mutase
C220um074G_at	um01788	XM_752842	#N/A	1.09404	-3.03035	2.83968	1.0505	2.98309	Surface induced	induced	#N/A	secreted	related to deacetylase
W95um021G_at	um03112	XM_754166	#N/A	1.0344	-2.99772	-1.15226	2.95696	2.56622	FA induced	#N/A	#N/A	secreted	conserved hypothetical protein
C95um137G_at	um02599	XM_753653	#N/A	1.10196	-2.94906	1.08181	2.96127	3.20353	FA induced	#N/A	#N/A	#N/A	related to lysophospholipase
W80um148G_at	um00792	XM_751846	#N/A	-1.38877	-2.68302	1.30194	1.9387	2.52407	FA induced	induced	induced	secreted	conserved hypothetical Ustilago-specific protein
C260um074G_at	um01778	XM_752832	#N/A	1.03284	-2.6765	1.00982	2.56778	2.59301	FA induced	induced	#N/A	secreted	putative protein
W50um122G_at	um01690	XM_752744	#N/A	-1.34505	-2.62135	1.51353	2.16378	3.27494	Surface and FA induced	induced	#N/A	secreted	hypothetical protein
C91um167G_at	um04241	XM_755295	#N/A	-1.35766	-2.58618	2.44624	1.04409	2.5541	Surface induced	induced	induced	#N/A	putative protein
W53um185G_at	um10756	XM_756546	#N/A	1.04616	-2.50581	-1.09701	2.91907	2.66094	FA induced	induced	#N/A	secreted	conserved hypothetical protein
W135um068G_at	um04915	XM_755969	#N/A	-1.42821	-2.45955	1.62752	1.52435	2.48091	Surface and FA induced	induced	#N/A	secreted	probable Major allergen Mal f 1 precursor
W50um159G_at	um11886	XM_752683	#N/A	-1.41517	-2.2906	26.258	1.10775	29.0873	Surface induced	#N/A	induced	secreted	conserved hypothetical protein
C60um070G_at	um02475	XM_753529	stp1	-1.04083	-2.25625	1.13547	2.23832	2.54154	FA induced	induced	#N/A	secreted	hypothetical protein
C65um278G_at	um12281	XM_755834	#N/A	1.08647	-2.20076	-1.26353	2.45316	1.94151	FA induced	induced	#N/A	secreted	putative protein
W10um144G_at	um11062	XM_755095	#N/A	1.05357	-2.19194	-1.09516	2.21107	2.01895	FA induced	induced	#N/A	secreted	hypothetical protein
W55um154G_at	um02549	XM_753603	biz1	-1.29117	-2.14154	7.02669	1.49059	10.474	Surface and FA induced	#N/A	induced	#N/A	b-induced zinc finger protein
W155um044G_at	um02331	XM_753385	kpp6	-1.53776	-2.13825	9.09996	1.09392	9.95459	Surface induced	#N/A	induced	#N/A	MAP kinase
C25um157G_at	um10067	XM_753238	#N/A	1.07557	-2.13478	1.01108	1.77465	1.79431	#N/A	induced	#N/A	secreted	hypothetical protein
W85um194G_at	um01508	XM_752562	#N/A	-1.32151	-2.11888	1.41578	6.0039	8.50022	Surface and FA induced	induced	induced	#N/A	related to Aquaporin 3
W100um137G_at	um02598	XM_753652	#N/A	1.04562	-2.06948	1.69476	1.51512	2.56776	Surface and FA induced	#N/A	#N/A	#N/A	related to mfs1 - putative multidrug transporter
C75um005G_at	um05836	XM_756890	#N/A	-1.00876	2.05173	1.13108	-1.1638	-1.02893	#N/A	#N/A	#N/A	#N/A	conserved hypothetical protein
		significant up-regulated (fold change ≥ 2 , p-value ≤ 0.05, FDR of 0.01)
		significant down-regulated (fold change ≥ 2 , p-value ≤ 0.05, FDR of 0.01)
	a: Expression fold change in the AM1Δsho1Δmsb2 (DSM) strain compared to the AM1 strain during growth on the hydrophobic surface (HS)
	b: Expression fold change in the AM1Δsho1Δmsb2 (DSM) strain compared to the AM1 strain during growth on the hydrophobic surface with Fatty acid (HS+FA)
	c: Expression fold change in the AM1 strain grown on the hydrophobic surface (HS) compared to a glass control (GC)
	d: Expression fold change in the AM1 strain grown on the hydrophobic surface with Fatty acid (HS+FA) compared to the hydrophobic surface (HS)
	e: Expression fold change in the AM1 strain grown on the hydrophobic surface with Fatty acid (HS+FA) compared to a glass control (GC)
	f: Expression pattern-based group refering to Table S1
	g: Expression in tumors compared to axenic culture [21]
	h: Expression after induced over-expression of the bE/bW heterodimer [31]
	i: Predicted extracellular localisation [41]
	j: http://mips.helmholtz-muenchen.de/genre/proj/ustilago/
