# Supplementary material for: Plant Surface Cues Prime Ustilago maydis for Biotrophic Development
Source: PLoS Pathog. 2014 Jul 17;10(7):e1004272. doi: 10.1371/journal.ppat.1004272 (PMC4102580; doi:10.1371/journal.ppat.1004272)
Supplement: Table S3 — Genes encoding secreted proteins differentially regulated during development on hydrophobic surface plus/minus hydroxy fatty acid. (XLSX) [file ppat.1004272.s012.xlsx]

## Sheet: Table S3
Table S3: Genes encoding secreted proteins differentially regulated during development on hydrophobic surface plus/minus hydroxy fatty acid
groupa	probe set	um number	gene name	HS vs GCb	HS+FA vs HSc	HS+FA vs GCd	DSM vs AM1 (HS)e	DSM vs AM1 (HS+FA)f	expression in tumorsg	b-regulationh	genome clusteri	MUmDB annotationj
	W20um114G_at	um05633		-4.27041	2.60245	-1.64092	-1.15604	1.27392	repressed	repressed	#N/A	conserved hypothetical protein
	C175um054G_at	um00638		-3.28387	4.62716	1.40906	1.29894	-1.00133	repressed	repressed	#N/A	related to CDA2 - sporulation-specific chitin deacetylase
Group A (HS-induced and predominantly FA-repressed)	W180um056G_W2um195G_s_at	um01855		10.9462	-7.37656	1.48392	-1.42936	1.11701	#N/A	#N/A	#N/A	conserved hypothetical protein
	W195um003G_at	um01937		6.06092	-5.40784	1.12077	-1.53989	1.14363	#N/A	#N/A	#N/A	related to acid sphingomyelinase
	C85um036G_at	um11931		4.30954	-4.59419	-1.06605	-1.73143	1.08066	#N/A	#N/A	#N/A	conserved hypothetical protein
	W105um049G_at	um00102		3.97616	-3.33931	1.19071	1.55058	1.13687	#N/A	#N/A	#N/A	conserved hypothetical protein
	C125um126G_at	um10068		2.8367	-2.85632	-1.00692	1.09212	1.22961	#N/A	#N/A	#N/A	related to Acid phosphatase precursor
	C95um178G_at	um02006		21.4253	-18.3962	1.16466	1.76882	-1.04165	#N/A	#N/A	#N/A	conserved hypothetical protein
	C55um060G_at	um10055		8.14119	-6.28727	1.29487	1.096	1.01436	induced	#N/A	#N/A	related to gamma-glutamyltransferase
	C75um047G_at	um03585		4.18019	-4.24239	-1.01488	1.11742	-1.22799	#N/A	#N/A	#N/A	conserved hypothetical protein
	W70um170G_at	um11562	hum2	3.45186	-3.77009	-1.09219	1.30954	-1.12628	#N/A	#N/A	#N/A	hydrophobin 2
	C115um211G_at	um04557		48.6849	-62.4229	-1.28218	1.33041	-1.04919	#N/A	#N/A	#N/A	conserved hypothetical protein
	W5um195G_at	um01854		4.91733	-5.58333	-1.13544	-1.15061	1.0021	#N/A	#N/A	#N/A	conserved hypothetical protein
	W125um132G_at	um05173		2.35011	-1.72519	1.36224	-1.15333	-1.44588	#N/A	#N/A	#N/A	related to DnaJ homolog subfamily C member 3
	W10um095G_at	um01082		2.3257	-1.85428	1.25423	-1.07264	-1.31419	#N/A	induced	#N/A	putative protein
	W110um228G_at	um12175		2.43767	-15.0514	-6.17452	1.04844	-1.07453	induced	#N/A	#N/A	conserved hypothetical protein
	C55um259G_at	um10676		2.93605	-25.8739	-8.81246	-1.04042	1.39926	#N/A	#N/A	#N/A	conserved hypothetical protein
	W55um098G_at	um00144		3.33813	-6.10344	-1.8284	1.15875	1.04857	induced	repressed	#N/A	putative protein
	C30um080G_at	um03246		5.23309	-8.63267	-1.64963	1.13508	-1.17815	#N/A	induced	#N/A	related to versicolorin b synthase
	W105um119G_at	um01725		3.21093	-6.22098	-1.93744	1.00794	1.27329	#N/A	#N/A	#N/A	conserved hypothetical protein
	C45um069G_at	um05036		2.42764	-4.68068	-1.92808	1.10271	1.29833	#N/A	#N/A	#N/A	related to endo-1,3(4)-beta-glucanase
	C10um173G_at	um02865		2.38646	-3.69267	-1.54734	-1.18045	1.03647	induced	#N/A	#N/A	conserved hypothetical protein
	C145um120G_at	um03023		2.64418	-6.58166	-2.48911	-1.35839	1.10253	induced	#N/A	#N/A	related to Ribonuclease Trv
	C100um039G_at	um01143		2.02255	-2.18746	-1.08153	-1.10849	-1.33751	repressed	#N/A	#N/A	related to chitin deacetylase precursor
	C220um074G_at	um01788		2.83968	1.0505	2.98309	1.09404	-3.03035	induced	#N/A	#N/A	related to deacetylase
	C40um175G_at	um02727		10.515	-2.29301	4.58567	-1.80556	1.35307	induced	#N/A	#N/A	probable lysozyme
	C15um117G_at	um03065		115.075	-1.74527	65.9353	1.02512	-1.29393	#N/A	induced	7-18	putative protein
	W55um003G_at	um01970		2.22366	-1.09748	2.02615	1.10767	1.05399	#N/A	#N/A	#N/A	hypothetical protein
	W10um179G_at	um11317		2.26151	-1.23544	1.83052	-1.07645	-1.14247	#N/A	#N/A	#N/A	related to RER2 - cis-prenyltransferase
	W40um232G_at	um04531		2.00951	-1.18941	1.6895	-1.06027	-1.09094	#N/A	induced	#N/A	conserved hypothetical protein
	C85um106G_at	um01014		4.0591	-1.272	3.19113	-1.0807	-1.22138	#N/A	induced	#N/A	conserved hypothetical protein
	W10um261G_at	um02921		3.94989	-1.25695	3.14245	1.04648	-1.27147	#N/A	#N/A	#N/A	conserved hypothetical protein
	C15um214G_at	um06440		3.40707	-1.23185	2.76582	-1.00699	-1.15837	#N/A	#N/A	#N/A	conserved hypothetical protein
	C15um276G_at	um05995		15.5661	-3.19584	4.87074	-1.31848	1.1441	induced	#N/A	#N/A	related to Acid phosphatase precursor
	C71um008G_at	um04355		2.06903	-1.47565	1.40211	1.03934	-1.00459	#N/A	#N/A	#N/A	related to Sel-1 homolog precursor
	C25um155G_at	um11554		3.63724	-1.80439	2.01577	-1.30688	-1.18311	repressed	#N/A	#N/A	related to Glucose oxidase
	C155um157G_at	um02157		66.1243	-4.23402	15.6174	-1.40742	-5.34529	induced	induced	#N/A	conserved hypothetical protein
	C10um229G_at	um10268		2.57054	-1.29644	1.98277	-1.07914	-1.25381	#N/A	#N/A	#N/A	putative protein
	C5um209G_at	um10945		2.46175	-1.28281	1.91903	1.14416	-1.29498	induced	#N/A	#N/A	conserved hypothetical protein
	W60um134G_at	um05104		18.816	-2.89098	6.5085	-1.00941	-1.82121	induced	induced	#N/A	putative protein
	W113um003G_at	um01957		24.3767	-1.03738	23.4983	-1.78544	-3.2565	induced	induced	#N/A	related to Mannosyl-oligosaccharide alpha-1,2-mannosidase precursor
	C95um098G_at	um00154		11.7548	1.18779	13.9622	-1.64082	-3.2798	induced	induced	#N/A	related to Para-nitrobenzyl esterase
	W125um090G_at	um00913	glo2	17.0497	-1.18394	14.4009	-1.65017	-4.0657	induced	induced	#N/A	glyoxaloxidase 2
	C15um165G_at	um00446		2.29956	1.09577	2.51979	-1.28149	-1.34047	induced	induced	1A	probable beta-glucosidase
	W45um193G_at	um00171		2.10381	-1.44138	1.45959	-1.21681	-1.44849	#N/A	#N/A	#N/A	putative protein
	W155um003G_at	um01945	suc2	2.56239	-1.5568	1.64594	-1.37286	-1.40424	induced	#N/A	#N/A	probable SUC2 - invertase (sucrose hydrolyzing enzyme)
	C30um020G_at	um00876		2.24595	-1.36542	1.64488	-1.39549	-1.42602	#N/A	#N/A	#N/A	related to SPR1 - exo-1,3-beta-glucanase precursor
	W45um103G_at	um01987	pep1	5.90767	-3.92302	1.5059	-2.05948	-1.25445	induced	#N/A	#N/A	hypothetical protein
	W160um074G_at	um10881		8.90887	-4.81613	1.8498	-2.54665	1.01295	#N/A	#N/A	#N/A	probable ribonuclease T1
Group B (HS and FA-induced)	C15um056G_at	um12173		1.73228	1.36405	2.36291	-1.04862	-1.16425	#N/A	#N/A	#N/A	putative protein
	W10um034G_at	um05046		8.30583	3.09522	25.7083	-1.18568	-1.67687	#N/A	induced	#N/A	conserved hypothetical protein
	C230um010G_at	um01234		11.4991	1.68127	19.3331	-1.27004	1.03645	induced	induced	2-21	putative protein
	C80um042G_at	um05704		26.3386	2.11083	55.5964	-1.3832	-1.20174	induced	#N/A	#N/A	conserved hypothetical protein
	C10um163G_at	um00695		6.25277	1.37307	8.5855	-1.32986	-1.22708	induced	induced	#N/A	putative exochitinase
	C65um167G_at	um04247		27.5593	2.15305	59.3367	-1.45052	-1.49768	#N/A	induced	#N/A	related to Cholinesterase precursor
	W16um206G_at	um11637		3.21153	1.29729	4.1663	-1.18086	-1.15624	#N/A	#N/A	#N/A	conserved hypothetical protein
	W175um005G_at	um12316		11.7115	2.38851	27.973	-1.08245	-1.2635	#N/A	#N/A	#N/A	conserved hypothetical protein
	W20um195G_at	um01851		1.91916	1.26086	2.41979	-1.06507	-1.07601	repressed	#N/A	#N/A	conserved hypothetical protein
	C155um086G_at	um06162		2.16722	1.13079	2.45068	-1.16199	-1.20295	#N/A	#N/A	#N/A	conserved hypothetical protein
	C52um065G_at	um04145		4.48508	1.37185	6.15288	-1.20478	-1.42043	#N/A	#N/A	#N/A	conserved hypothetical Ustilago-specific protein
	C85um012G_at	um11464		2.5132	1.16999	2.94043	-1.16941	-1.18451	#N/A	#N/A	#N/A	conserved hypothetical protein
	C65um198G_at	um06332	egl1	23.7217	1.73029	41.0453	-2.10306	-1.78533	induced	induced	#N/A	endoglucanase 1 precursor (egl1)
	W30um163G_at	um00692		1.98872	1.18913	2.36485	-1.19074	-1.12252	#N/A	#N/A	#N/A	conserved hypothetical protein
	C30um024G_at	um01513		3.84295	-1.0293	3.73357	-1.03407	1.04457	#N/A	#N/A	#N/A	putative protein
	C15um097G_at	um03880		2.40893	-1.02907	2.34088	-1.03233	1.02801	induced	#N/A	#N/A	conserved hypothetical protein
	W120um002G_at	um03924	rep1	67.6402	1.04665	70.7958	-1.00533	-1.03508	induced	induced	#N/A	repellent protein 1 precursor
	C14um273G_at	um06274		3.87007	1.04859	4.0581	1.09754	-1.01652	#N/A	#N/A	#N/A	related to hormone-sensitive lipase
	C111um183G_at	um05528		40.8644	1.14078	46.6173	-1.34406	-1.47723	induced	induced	#N/A	conserved hypothetical protein
	W55um055G_at	um03977		2.98447	1.12773	3.36567	-1.10482	-1.20203	#N/A	induced	#N/A	conserved hypothetical protein
	C128um074G_at	um01808		2.2562	1.05578	2.38205	-1.1275	-1.03917	repressed	#N/A	#N/A	related to ERV2 - Flavin dependent sulfhydryl oxidase
	W50um159G_at	um11886		26.258	1.10775	29.0873	-1.41517	-2.2906	#N/A	induced	#N/A	conserved hypothetical protein
	W55um190G_at	um00330		3.86422	-1.10606	3.49369	-1.22798	-1.15766	repressed	induced	#N/A	related to UTR2 - cell wall protein
	C70um096G_at	um03947		1.67208	2.24549	3.75464	-1.03836	1.08419	repressed	induced	#N/A	probable carboxypeptidase 2
	C140um107G_at	um11266		1.48556	1.9517	2.89937	-1.06196	-1.1184	induced	#N/A	#N/A	probable lysophospholipase (lpl)
	W60um074G_at	um01823		2.27507	4.13409	9.40536	-1.07263	-1.31159	#N/A	induced	#N/A	hypothetical protein
	W45um054G_at	um00664		1.6553	1.61169	2.66783	-1.15923	-1.19743	#N/A	#N/A	#N/A	putative protein
	W130um209G_at	um00027		4.78314	4.02091	19.2326	-1.57006	-1.3954	induced	induced	#N/A	putative protein
	W5um018G_at	um01213		4.07181	1.5789	6.42898	1.00954	1.14467	repressed	#N/A	#N/A	conserved hypothetical protein
	W5um064G_at	um00637		1.92246	1.71651	3.29992	1.06308	1.06226	repressed	#N/A	#N/A	related to triacylglycerol lipase
	W25um207G_at	um00271		2.7426	1.68158	4.61191	-1.22715	-1.11781	#N/A	#N/A	#N/A	related to Lipase, required for intravacuolar lysis of autophagic bodies
	W32um038G_at	um04171		3.79758	2.19825	8.34801	-1.11645	-1.16958	#N/A	induced	#N/A	related to ROT1 - molecular chaperone in the endoplasmic reticulum
	C110um002G_at	um03923		10.2812	3.01112	30.9578	-1.11444	-1.13819	induced	induced	#N/A	conserved hypothetical protein
	W35um277G_at	um05290		1.68553	1.28017	2.15778	-1.06899	-1.02096	#N/A	#N/A	#N/A	putative protein
	W55um076G_at	um03349		1.59983	1.34263	2.14798	-1.00622	1.04331	#N/A	#N/A	#N/A	conserved hypothetical protein
	C85um035G_at	um06118		3.99091	1.82017	7.26415	-1.12285	1.0845	induced	induced	#N/A	related to Tripeptidyl-peptidase I precursor
	C20um059G_at	um06098		2.82711	1.84606	5.21902	-1.25164	-1.08816	#N/A	#N/A	#N/A	related to extracellular elastinolytic metalloproteinase precursor
	W140um005G_at	um05819		4.35026	2.33795	10.1707	-1.19719	-1.01848	induced	#N/A	#N/A	hypothetical protein
	C45um177G_at	um11922		8.26697	4.72466	39.0586	-1.56126	-1.15832	induced	induced	#N/A	related to Chitin deacetylase precursor
	W35um194G_at	um01499		2.13383	1.72533	3.68156	-1.1539	-1.0567	#N/A	#N/A	#N/A	hypothetical protein
	C135um228G_at	um01898		1.51603	3.09556	4.69295	-1.29506	1.19529	repressed	#N/A	#N/A	related to endo-1,3(4)-beta-glucanase
	C40um028G_at	um00492		1.5451	2.07594	3.20753	-1.23353	1.08639	#N/A	#N/A	#N/A	conserved hypothetical protein
	C110um130G_at	um03689		1.2788	7.88887	10.0883	-1.10388	1.02221	#N/A	#N/A	#N/A	conserved hypothetical protein
	W10um056G_at	um01888		1.92363	12.1359	23.3449	-1.16247	-1.19216	#N/A	#N/A	3A	probable serine-type carboxypeptidase f precursor
	W230um074G_at	um01786		1.51332	4.10153	6.20691	-1.22067	1.0016	#N/A	#N/A	#N/A	putative protein
	C115um098G_at	um00159		1.27984	2.39178	3.0611	-1.03076	-1.02767	#N/A	#N/A	#N/A	conserved hypothetical protein
	C5um264G_at	um04027		-1.50128	51.9763	34.6214	1.30855	1.18977	#N/A	#N/A	#N/A	hypothetical protein
	W60um167G_at	um04248		1.06438	20.5392	21.8615	1.00054	-1.02488	#N/A	#N/A	#N/A	putative protein
Group C (HS and/or FA induced, sho1/msb2 dependent)	C55um089G_at	um10816		2.47505	1.64372	4.0683	-1.21279	-1.81953	#N/A	induced	#N/A	conserved hypothetical protein
	C75um110G_at	um00567		1.66255	1.44683	2.40542	1.01995	-1.42573	repressed	#N/A	#N/A	related to B2-aldehyde-forming enzyme
	C40um236G_at	um10403		4.47454	5.54213	24.7985	-1.75051	-7.20594	induced	induced	8A	conserved hypothetical Ustilago-specific protein
	W165um013G_at	um12233		6.10033	6.47494	39.4993	-2.95058	-8.00836	induced	#N/A	#N/A	conserved hypothetical protein
	W155um188G_at	um04816	egl3	3.68775	4.52383	16.6828	-1.69583	-4.1067	induced	induced	17-15	related to Endoglucanase 1 precursor
	W65um124G_at	um01297		14.6117	3.41046	49.8325	-2.79289	-7.92834	induced	induced	2B	conserved hypothetical Ustilago-specific protein
	W55um073G_at	um05731	cmu1	2.37537	1.96196	4.66037	-1.48767	-3.11306	induced	induced	#N/A	conserved hypothetical protein
	W95um060G_at	um02111		5.81527	1.54576	8.98904	-1.42896	-3.31327	#N/A	#N/A	#N/A	related to triacylglycerol lipase precursor
	C256um074G_at	um01779	am1	13.5041	6.81878	92.0817	-2.7766	-16.9094	#N/A	induced	#N/A	hypothetical protein
	W50um122G_at	um01690		1.51353	2.16378	3.27494	-1.34505	-2.62135	induced	#N/A	#N/A	hypothetical protein
	W11um267G_at	um06126	mig2-6	2.53499	8.56555	21.7136	-1.93487	-12.3497	induced	#N/A	#N/A	Mig2-6
	W105um030G_at	um04422		1.44955	2.76202	4.00367	-1.24872	-4.05218	induced	#N/A	#N/A	related to endo-1,4-beta-xylanase b
	W80um148G_at	um00792		1.30194	1.9387	2.52407	-1.38877	-2.68302	induced	induced	1-32	conserved hypothetical Ustilago-specific protein
	C115um156G_at	um10418		3.45789	10.9348	37.8112	-2.5878	-33.6022	induced	#N/A	12-15	hypothetical protein
	W5um167G_at	um12258		2.92059	16.7128	48.8113	-3.1892	-57.9832	induced	#N/A	12-15	hypothetical protein
	C80um074G_at	um01820		3.20953	13.6876	43.9309	-3.52175	-40.5328	induced	#N/A	#N/A	hypothetical protein
	W135um068G_at	um04915		1.62752	1.52435	2.48091	-1.42821	-2.45955	induced	#N/A	#N/A	probable Major allergen Mal f 1 precursor
	C65um278G_at	um12281		-1.26353	2.45316	1.94151	1.08647	-2.20076	induced	#N/A	#N/A	putative protein
	C60um070G_at	um02475	stp1	1.13547	2.23832	2.54154	-1.04083	-2.25625	induced	#N/A	5B	hypothetical protein
	W65um066G_at	um04185		1.45181	6.67922	9.69697	-1.28714	-7.65927	induced	induced	#N/A	conserved hypothetical protein
	W53um185G_at	um10756		-1.09701	2.91907	2.66094	1.04616	-2.50581	induced	#N/A	#N/A	conserved hypothetical protein
	C115um049G_at	um00104		-1.09662	3.75388	3.42315	1.04928	-3.63761	#N/A	#N/A	#N/A	hypothetical protein
	C65um086G_at	um06181	mig2-5	-1.02601	7.32464	7.13895	1.0845	-7.93392	induced	#N/A	#N/A	Mig2-5
	W47um236G_at	um03201		-1.04458	3.11969	2.98656	1.08513	-3.1353	induced	#N/A	8A	hypothetical protein
	W10um144G_at	um11062		-1.09516	2.21107	2.01895	1.05357	-2.19194	induced	#N/A	11-16	hypothetical protein
	C30um189G_at	um00715		-1.09963	3.55393	3.23194	1.11387	-3.68854	induced	#N/A	#N/A	hypothetical protein
	C70um086G_at	um06180	mig2-4	-1.01838	2.06112	2.02392	1.03695	-1.99048	induced	#N/A	#N/A	Mig2-4
	W95um021G_at	um03112		-1.15226	2.95696	2.56622	1.0344	-2.99772	#N/A	#N/A	#N/A	conserved hypothetical protein
	W10um196G_at	um05097		-1.20695	7.31615	6.06168	-1.03917	-8.06519	induced	#N/A	#N/A	related to secreted aspartic protease 2
	C35um179G_at	um01375	pit2	1.54754	12.6889	19.6366	-1.77125	-23.0813	induced	#N/A	#N/A	hypothetical protein
	W77um035G_at	um11211		1.39429	5.4822	7.64379	-1.44188	-9.9345	#N/A	#N/A	#N/A	conserved hypothetical protein
	C36um171G_at	um00054		1.32221	7.08423	9.36686	-1.44493	-12.2742	induced	#N/A	#N/A	putative protein
	C112um110G_at	um00558		1.49327	18.1567	27.1128	-1.95626	-47.2542	induced	#N/A	#N/A	conserved hypothetical Ustilago-specific protein
	C45um236G_at	um03202		1.60328	14.1904	22.7511	-1.54104	-28.7955	induced	#N/A	8A	conserved hypothetical Ustilago-specific protein
	W35um074G_at	um01829	afg1	1.28307	9.63262	12.3593	-1.31012	-12.4944	induced	#N/A	#N/A	related to alpha-L-arabinofuranosidase I precursor
	W50um124G_at	um01300		1.41833	10.1169	14.349	-1.26717	-15.8779	#N/A	#N/A	2B	conserved hypothetical Ustilago-specific protein
	C80um022G_at	um10030		1.0775	6.18585	6.66524	-1.14709	-7.91927	induced	#N/A	#N/A	putative protein
	W15um161G_at	um02523	egl2	1.00646	6.65693	6.69992	1.02282	-7.2749	induced	#N/A	#N/A	related to Endoglucanase 1 precursor
	C55um124G_at	um01299		1.19299	7.21174	8.60352	-1.07893	-8.63921	induced	#N/A	2B	conserved hypothetical Ustilago-specific protein
	C45um124G_at	um01301		1.18764	7.35654	8.73695	-1.12182	-10.4248	induced	#N/A	2B	conserved hypothetical Ustilago-specific protein
	W41um050G_at	um01130		1.14513	5.38019	6.16099	-1.07709	-6.56855	#N/A	#N/A	#N/A	conserved hypothetical protein
	C260um074G_at	um01778		1.00982	2.56778	2.59301	1.03284	-2.6765	induced	#N/A	#N/A	putative protein
		significant up-regulated (fold change ≥ 2 , p-value ≤ 0.05, FDR of 0.01)
		significant down-regulated (fold change ≥ 2 , p-value ≤ 0.05, FDR of 0.01)
	a: Group defined by hierarchical clustering [42]
	b: Expression fold change in the AM1 strain grown on the hydrophobic surface (HS) compared to a glass control (GC)
	c: Expression fold change in the AM1 strain grown on the hydrophobic surface with Fatty acid (HS+FA) compared to the hydrophobic surface (HS)
	d: Expression fold change in the AM1 strain grown on the hydrophobic surface with Fatty acid (HS+FA) compared to a glass control (GC)
	e: Expression fold change in the AM1Δsho1Δmsb2 (DSM) strain compared to the AM1 strain during growth on the hydrophobic surface (HS)
	f: Expression fold change in the AM1Δsho1Δmsb2 (DSM) strain compared to the AM1 strain during growth on the hydrophobic surface with Fatty acid (HS+FA)
	g: Expression in tumors compared to axenic culture [21]
	h: Expression after induced over-expression of the bE/bW heterodimer [31]
	i: Cluster consists of 3 or more genes predicted to be secreted [21,47]
	j: http://mips.helmholtz-muenchen.de/genre/proj/ustilago/
