# Supplementary material for: Plant Surface Cues Prime Ustilago maydis for Biotrophic Development
Source: PLoS Pathog. 2014 Jul 17;10(7):e1004272. doi: 10.1371/journal.ppat.1004272 (PMC4102580; doi:10.1371/journal.ppat.1004272)
Supplement: Table S4 — Expression profile of all genes encoding secreted carbohydrate active enzymes (CAZy) under in vitro conditions inducing filaments and appressoria. (XLSX) [file ppat.1004272.s013.xlsx]

## Sheet: Table S4
Table S4: Expression profile of all genes encoding secreted carbohydrate active enzymes (CAZy) under in vitro conditions inducing filaments and appressoria
probe set	um number	gene name	CAZy modulea	activity	potential plant substrate	HS vs GCb	HS+FA vs HSc	HS+FA vs GCd	DSM vs AM1e
W55um190G_at	um00330		CBM18-GH16	chitin binding		3.86422	-1.10606	3.49369	-1.15766
W48um094G_at	um00891		CBM18-GH16	chitin binding		-1.10287	-1.02335	-1.12862	1.01514
#N/A	um05439		CBM33	chitin binding		#N/A	#N/A	#N/A	#N/A
#N/A	um11763		CE1	acetyl xylan/feruloyl esterase	Hemicellulose/Pectin	#N/A	#N/A	#N/A	#N/A
W5um146G_at	um05964		CE10	arylesterase		-1.10762	-1.06195	-1.17624	1.02906
C95um098G_at	um00154		CE10	arylesterase		11.7548	1.18779	13.9622	-3.2798
C65um167G_at	um04247		CE10	arylesterase		27.5593	2.15305	59.3367	-1.49768
C75um047G_at	um03585		CE13	pectin acetylesterase	Pectin	4.18019	-4.24239	-1.01488	-1.22799
C45um177G_at	um11922		CE4	chitin deacetylase		8.26697	4.72466	39.0586	-1.15832
C175um054G_at	um00638		CE4	chitin deacetylase		-3.28387	4.62716	1.40906	-1.00133
C100um039G_at	um01143		CE4	chitin deacetylase		2.02255	-2.18746	-1.08153	-1.33751
C220um074G_at	um01788		CE4	chitin deacetylase		2.83968	1.0505	2.98309	-3.03035
W55um178G_at	um02019		CE4	chitin deacetylase		1.49267	-1.93746	-1.29798	-1.38625
C45um177G_at	um11922		CE4	chitin deacetylase		8.26697	4.72466	39.0586	-1.15832
W75um035G_at	um11211		CE5	cutinase	Cutin	1.39429	5.4822	7.64379	-3.26884
W85um031G_at	um03563		CE5	cutinase	Cutin	2.23755	-2.32946	-1.04108	-1.03012
W20um165G_at	um00445		CE5	cutinase	Cutin	-1.05314	-1.08717	-1.14494	-1.0081
#N/A	um02506		CE5	cutinase	Cutin	#N/A	#N/A	#N/A	#N/A
W165um013G_at	um12233		CE8	pectin methylesterase	Pectin	6.10033	6.47494	39.4993	-8.00836
W100um081G_at	um10640		EXPN	expansin		-1.08664	1.01103	-1.07478	-1.06886
W50um159G_at	um11886		EXPN	expansin		26.258	1.10775	29.0873	-2.2906
W80um105G_at	um12184		EXPN	expansin		1.3402	-2.46496	-1.83925	1.27093
#N/A	um00250		EXPN	expansin		#N/A	#N/A	#N/A	#N/A
C75um110G_at	um00567		EXPN	expansin		1.66255	1.44683	2.40542	-1.42573
#N/A	um01022		EXPN	expansin		#N/A	#N/A	#N/A	#N/A
W5um018G_at	um01213		EXPN	expansin		4.07181	1.5789	6.42898	1.14467
C30um024G_at	um01513		EXPN	expansin		3.84295	-1.0293	3.73357	1.04457
C45um249G_at	um02981		EXPN	expansin		-2.10283	-1.57209	-3.30582	-1.84666
W40um185G_at	um05495		EXPN	expansin		1.20789	1.28526	1.55245	-1.44621
UG12-12b17-77h4_RC_at	um03411		GH10	β-1,4-endoxylanase	Hemicellulose	-8.48326	1.20221	-7.05639	2.17957
W105um030G_at	um04422		GH10	β-1,4-endoxylanase	Hemicellulose	1.44955	2.76202	4.00367	-4.05218
#N/A	um06350		GH11	β-1,4-endoxylanase	Hemicellulose	#N/A	#N/A	#N/A	#N/A
C100um035G_at	um06120	rrm67	GH115	α-glucuronidase	Hemicellulose	1.12362	-1.2402	-1.10375	-1.02082
W45um194G_at	um01501		GH125	α-1,6-mannosidase		-1.01709	-1.2332	-1.25428	1.03961
W105um049G_at	um00102		GH128	β-1,3-glucanase		3.97616	-3.33931	1.19071	1.13687
C111um183G_at	um05528		GH128	β-1,3-glucanase		40.8644	1.14078	46.6173	-1.47723
C80um042G_at	um05704		GH128	β-1,3-glucanase		26.3386	2.11083	55.5964	-1.20174
C135um228G_at	um01898		GH16	xyloglucanase	Hemicellulose	1.51603	3.09556	4.69295	1.19529
C9um060G_at	um02134		GH16	xyloglucanase	Hemicellulose	-1.17822	1.47037	1.24796	1.09007
C150um145G_at	um04368		GH16	xyloglucanase	Hemicellulose	-6.47348	-1.27618	-8.26135	2.17128
C45um069G_at	um05036		GH16	xyloglucanase	Hemicellulose	2.42764	-4.68068	-1.92808	1.29833
W95um036G_at	um02758		GH18	chitinase		-3.39363	1.83138	-1.85305	-1.27896
W35um277G_at	um05290		GH18	chitinase		1.68553	1.28017	2.15778	-1.02096
C20um086G_at	um06190		GH18	chitinase		1.36363	-1.16437	1.17113	1.14782
W30um131G_at	um05229		GH2	β-1,4-galactosidase/β-1,4-mannosidase	Hemicellulose/Pectin	-1.22352	-1.10075	-1.34679	-1.02241
C10um163G_at	um00695		GH20	β-1,6-N-acetylglucosaminidase		6.25277	1.37307	8.5855	-1.22708
C55um085G_at	um06218		GH23	lysozyme		1.92781	-1.30487	1.47739	1.06083
C40um175G_at	um02727		GH25	lysozyme		10.515	-2.29301	4.58567	1.35307
C30um217G_at	um04503		GH27-CBM35	α-N-acetylgalactosaminidase		-1.23336	1.46546	1.18818	-1.11826
C85um161G_at	um02510	pgu1	GH28	Endo-/exo-(rhamno)galacturonases	Pectin	-1.12459	-1.02008	-1.14717	1.01341
C15um165G_at	um00446		GH3	β-1,4-glucosidase/β-1,4-xylosidase	Cellulose/Hemicellulose/Pectin	2.29956	1.09577	2.51979	-1.34047
W30um264G_at	um04032		GH3	β-1,4-glucosidase/β-1,4-xylosidase	Cellulose/Hemicellulose/Pectin	-1.01972	-1.01235	-1.03232	1.012
C150um075G_at	um06075		GH3	β-1,4-glucosidase/β-1,4-xylosidase	Cellulose/Hemicellulose/Pectin	1.06628	1.02171	1.08944	1.02893
W65um131G_at	um05223		GH30	β-1,6-glucanase		-1.11055	1.06023	-1.04746	-1.0565
W80um174G_at	um02740		GH31	α-xylosidase	Hemicellulose	-1.00233	-1.09065	-1.09319	1.04374
W155um003G_at	um01945	suc2	GH32	invertase		2.56239	-1.5568	1.64594	-1.40424
W55um044G_at	um02356		GH35	β-1,4-galactosidase	Hemicellulose/Pectin	-1.19689	-1.21683	-1.45641	1.0904
W50um126G_at	um02204		GH42	β-galactosidase		1.1183	-1.37187	-1.22675	1.07194
C86um222G_at	um01427		GH43	β-1,4-xylosidase/Endoarabinanase	Hemicellulose/Pectin	-1.01459	-1.0314	-1.04644	1.06323
C115um158G_at	um01750		GH43	β-1,4-xylosidase/Endoarabinanase	Hemicellulose/Pectin	-1.1199	-1.0644	-1.19202	1.06253
W15um161G_at	um02523	egl2	GH45	endoglucanase	Cellulose	1.00646	6.65693	6.69992	-7.2749
W155um188G_at	um04816	egl3	GH45	endoglucanase	Cellulose	3.68775	4.52383	16.6828	-4.1067
C65um198G_at	um06332	egl1	GH45	endoglucanase	Cellulose	23.7217	1.73029	41.0453	-1.78533
W113um003G_at	um01957		GH47	α-mannosidase		24.3767	-1.03738	23.4983	-3.2565
C110um127G_at	um12007		GH5	β-1,4-endoglucanase/β-1,4-endomannanase	Cellulose/Hemicellulose	1.25729	-1.09767	1.14542	1.06405
#N/A	um00235	exg1	GH5	β-1,4-endoglucanase/β-1,4-endomannanase	Cellulose/Hemicellulose	#N/A	#N/A	#N/A	#N/A
C30um020G_at	um00876		GH5	β-1,4-endoglucanase/β-1,4-endomannanase	Cellulose/Hemicellulose	2.24595	-1.36542	1.64488	-1.42602
#N/A	um01604		GH5	β-1,4-endoglucanase/β-1,4-endomannanase	Cellulose/Hemicellulose	#N/A	#N/A	#N/A	#N/A
W15um008G_at	um04364	exg1	GH5	β-1,4-endoglucanase/β-1,4-endomannanase	Cellulose/Hemicellulose	-2.33168	-2.62823	-6.12819	1.43705
#N/A	um05550		GH5	β-1,4-endoglucanase/β-1,4-endomannanase	Cellulose/Hemicellulose	#N/A	#N/A	#N/A	#N/A
C110um127G_at	um12007		GH5	β-1,4-endoglucanase/β-1,4-endomannanase	Cellulose/Hemicellulose	1.25729	-1.09767	1.14542	1.06405
W35um074G_at	um01829	afg1	GH51	α-L-arabinofuranosidase	Hemicellulose/Pectin	1.28307	9.63262	12.3593	-12.4944
#N/A	um00837	afg2	GH51	α-L-arabinofuranosidase	Hemicellulose/Pectin	#N/A	#N/A	#N/A	#N/A
#N/A	um04309	afg3	GH62	arabinoxylan arabinofuranohydrolase	Hemicellulose	#N/A	#N/A	#N/A	#N/A
C10um159G_at	um01640		GH72-CBM43	β-1,3-glucanosyltransglycosylase		1.17976	-1.78642	-1.51423	1.00163
C147um075G_at	um06073		GH76	α-1,6-mannanase		-1.04816	-1.04258	-1.09278	1.19502
C10um158G_at	um01774		GH92	α-1,2-mannosidas		-1.53744	1.00492	-1.52991	1.06973
W45um075G_at	um06050		GH92	α-1,2-mannosidas		-1.19867	1.04721	-1.14464	1.07548
#N/A	um06467	ugt1	GT1	UDP-glycosyltransferase		#N/A	#N/A	#N/A	#N/A
C51um217G_at	um04496		GT21	ceramide β-glucosyltransferase		1.6083	-1.11847	1.43795	-1.05667
C10um259G_x_at	um04708		PL1	pectin lyase/Pectate lyase	Pectin	-1.11225	1.38224	1.24274	-1.55866
		significant up-regulated (fold change ≥ 2 , p-value ≤ 0.05, FDR of 0.01)
		significant down-regulated (fold change ≥ 2 , p-value ≤ 0.05, FDR of 0.01)
	a: http://www.cazy.org/
	b: Expression fold change in the AM1 strain grown on the hydrophobic surface (HS) compared to a glass control (GC)
	c: Expression fold change in the AM1 strain grown on the hydrophobic surface with Fatty acid (HS+FA) compared to the hydrophobic surface (HS)
	d: Expression fold change in the AM1 strain grown on the hydrophobic surface with Fatty acid (HS+FA) compared to a glass control (GC)
	e: Expression fold change in the AM1Δsho1Δmsb2 (DSM) strain compared to the AM1 strain during growth on the hydrophobic surface with Fatty acid (HS+FA)
