# Supplementary material for: Plant Surface Cues Prime Ustilago maydis for Biotrophic Development
Source: PLoS Pathog. 2014 Jul 17;10(7):e1004272. doi: 10.1371/journal.ppat.1004272 (PMC4102580; doi:10.1371/journal.ppat.1004272)
Supplement: Table S5 — Expression profile of genes encoding enzymes of primary metabolism under in vitro conditions inducing filaments and appressoria. (XLSX) [file ppat.1004272.s014.xlsx]

## Sheet: Table S5
Table S5: Expression profile of genes encoding enzymes of primary metabolism under in vitro conditions inducing filaments and appressoria
pathway	EC number	identitya	um number	gene name	probe set	HS vs GCb	HS+FA vs HSc	HS+FA vs GCd	activity
Glycolysis	2.7.1.1	41	um10064	#N/A	W70um157G_at	-1.02777	-1.34205	-1.37931	hexokinase
	2.7.1.1	64	um11945	#N/A	C162um117G_at	1.2876	-1.34487	-1.04448	hexokinase
	2.7.1.2	43	um10064	#N/A	W70um157G_at	-1.02777	-1.34205	-1.37931	hexokinase
	5.3.1.9	53	um15008	#N/A	W25um118G_at	1.06873	-1.02006	1.04771	phosphoglucose isomerase
	2.7.1.11	100	um11409	#N/A	W75um161G_at	1.70274	1.34898	2.29695	phosphofructokinase
	4.1.2.13	77	um00674	fba1	C105um163G_at	1.07201	-1.10467	-1.03047	aldolase
	5.3.1.1	72	um03299	tpi1	W80um078G_at	1.08683	1.13338	1.23179	triosephosphate isomerase
	5.3.1.1	39	um10627	#N/A	W53um021G_at	-1.21125	1.02104	-1.18628	triosephosphate isomerase
	1.2.1.12	94	um10167	gapd	W40um219G_at	-1.01322	1.00063	-1.01258	glyceraldehyde-3-P dehydrogenase
	2.7.2.3	79	um04871	pgk1	W60um127G_at	1.35981	-1.11684	1.21754	phosphoglycerate kinase
	5.4.2.1	68	um05339	#N/A	#N/A	#N/A	#N/A	#N/A	phosphoglycerate mutase
	4.2.1.11	83	um03356	eno1	W20um076G_at	1.32684	-1.18445	1.12022	enolase
	2.7.1.40	74	um00157	#N/A	W105um098G_at	5.13967	1.44509	7.42728	pyruvate kinase
Gluconeogenesis	5.3.1.9	53	um15008	#N/A	W25um118G_at	1.06873	-1.02006	1.04771	phosphoglucose isomerase
	3.1.3.11	75	um02703	fbp1	C165um175G_at	-4.41103	-1.39125	-6.13685	fructose 1,6-bisphosphatase
	4.1.2.13	77	um00674	fba1	C105um163G_at	1.07201	-1.10467	-1.03047	aldolase
	5.3.1.1	72	um03299	tpi1	W80um078G_at	1.08683	1.13338	1.23179	triosephosphate isomerase
	5.3.1.1	39	um10627	#N/A	W53um021G_at	-1.21125	1.02104	-1.18628	triosephosphate isomerase
	1.2.1.12	94	um10167	gapd	W40um219G_at	-1.01322	1.00063	-1.01258	glyceraldehyde-3-P dehydrogenase
	2.7.2.3	79	um04871	pgk1	W60um127G_at	1.35981	-1.11684	1.21754	phosphoglycerate kinase
	5.4.2.1	68	um05339	#N/A	#N/A	#N/A	#N/A	#N/A	phosphoglycerate mutase
	4.2.1.11	83	um03356	eno1	W20um076G_at	1.32684	-1.18445	1.12022	enolase
	4.1.1.49	68	um05130	#N/A	C50um133G_at	-2.39545	-1.39901	-3.35127	phosphoenolpyruvate carboxykinase
	6.4.1.1	76	um01054	#N/A	W65um107G_at	1.33409	1.25885	1.67942	pyruvate carboxylase
	6.4.1.1	41	um02001	#N/A	W120um178G_at	-4.21935	-2.44677	-10.3238	pyruvate carboxylase
	6.4.1.1	48	um11593	#N/A	W57um276G_at	-1.24257	-1.33278	-1.65607	pyruvate carboxylase
β-Oxidation	6.2.1.3	41	um02235	rrm25	W100um281G_at	-3.7126	-4.96278	-18.4248	long chain fatty acid-CoA ligase
	6.2.1.3	30	um03228	#N/A	W35um081G_at	-2.53163	-3.32319	-8.41308	long chain fatty acid-CoA ligase
	6.2.1.3	37	um11191	#N/A	C155um005G_at	-1.30511	-2.09358	-2.73235	long chain fatty acid-CoA ligase
	6.2.1.3	35	um06153	#N/A	C15um231G_at	-2.48936	-1.26258	-3.14303	long chain fatty acid-CoA ligase
	6.2.1.3	39	um05450	#N/A	W90um284G_at	-1.13757	-1.87447	-2.13233	long chain fatty acid-CoA ligase
	6.2.1.3	49	um03737	#N/A	C45um129G_at	2.78221	-1.28248	2.1694	long chain fatty acid-CoA ligase
	6.2.1.3	33	um10691.2	#N/A	W85um188G_at	-1.03757	-1.30786	-1.35699	long chain fatty acid-CoA ligase
	6.2.1.3	52	um11659	pcs60	#N/A	#N/A	#N/A	#N/A	long chain fatty acid-CoA ligase
	1.3.3.6	34	um01966	#N/A	C75um003G_at	1.99448	-7.32292	-3.67159	acyl-CoA-oxidase
	1.3.3.6	41	um02208	#N/A	W30um126G_at	-1.3898	-2.30693	-3.20618	acyl-CoA-oxidase
	1.3.3.6	33	um02028	#N/A	C10um178G_at	-1.34194	-1.36503	-1.8318	acyl-CoA-oxidase
	1.3.3.6	49	um04324	pox1	C13um226G_at	1.12867	-1.5487	-1.37215	acyl-CoA-oxidase
	1.3.99.2	48	um06185	#N/A	C45um086G_at	-1.99935	-1.65861	-3.31613	acyl-CoA dehydrogenase
	1.3.99.3	55	um06400	#N/A	W45um019G_at	-2.67832	-5.06779	-13.5732	acyl-CoA dehydrogenase
	1.3.99.3	52	um00694	#N/A	C15um163G_at	-2.04813	-1.70243	-3.48681	acyl-CoA dehydrogenase
	1.3.99.3	60	um01049	#N/A	W90um107G_at	1.38722	-1.71402	-1.23558	acyl-CoA dehydrogenase
	1.3.99.10	58	um01466	#N/A	W10um227G_at	2.07521	-1.59008	1.3051	acyl-CoA dehydrogenase
	3.6.4.13	69	um10655	#N/A	W135um076G_at	-1.26401	-1.07668	-1.36093	acyl-CoA dehydrogenase
	4.2.1.17	34	um01433	fer4	W60um222G_at	10.1092	-12.0083	-1.18786	enoyl-CoA-hydratase
	4.2.1.17	34	um03158	#N/A	C15um083G_at	-1.373	-4.45201	-6.11258	enoyl-CoA-hydratase
	4.2.1.17	42	um10273	#N/A	C75um228G_at	-1.2822	-2.30109	-2.95046	enoyl-CoA-hydratase
	4.2.1.17	33	um02097	#N/A	W40um012G_at	-2.48406	-1.44706	-3.59459	enoyl-CoA-hydratase
	4.2.1.17	60	um11556	#N/A	W115um155G_at	-2.11072	-1.58707	-3.34986	enoyl-CoA-hydratase
	4.2.1.17	39	um01935	#N/A	C206um003G_at	-1.91683	-1.41136	-2.70535	enoyl-CoA-hydratase
	4.2.1.17	33	um01599	#N/A	#N/A	#N/A	#N/A	#N/A	enoyl-CoA-hydratase
	4.2.1.17	41	um02762	#N/A	W80um036G_at	1.19051	-1.00936	1.17947	enoyl-CoA-hydratase
	4.2.1.17	26	um11001	#N/A	C70um071G_at	1.34255	-1.56052	-1.16235	enoyl-CoA-hydratase
	1.1.1.35	62	um10038	mfe2	W85um098G_at	1.02648	-2.22299	-2.16565	3-hydroxyacyl-CoA dehydrogenase
	1.1.1.35	45	um01099	had1	C45um037G_at	1.12658	-1.82139	-1.61674	3-hydroxyacyl-CoA dehydrogenase
	1.1.1.157	51	um02105	had2	C125um060G_at	-3.8046	-1.91355	-7.28028	3-hydroxyacyl-CoA dehydrogenase
	1.1.1.35	46	um10825	#N/A	C22um79G_at	-1.80662	-1.24931	-2.25703	3-hydroxyacyl-CoA dehydrogenase
	2.3.1.16	46	um01986	#N/A	W50um103G_at	1.04418	-9.25609	-8.86445	3-ketoacyl-CoA thiolase
	2.3.1.16	56	um01090	pot1	W85um037G_at	-1.83888	-2.6829	-4.93354	3-ketoacyl-CoA thiolase
	2.3.1.16	58	um01843	#N/A	W50um195G_at	-15.0305	1.10069	-13.6556	3-ketoacyl-CoA thiolase
	2.3.1.16	60	um02715	pot1	C107um175G_at	1.25975	-1.26443	-1.00371	3-ketoacyl-CoA thiolase
	2.3.1.16	65	um03298	erg10	C85um078G_at	-1.00758	-1.68161	-1.69437	3-ketoacyl-CoA thiolase
	2.3.1.9	64	um03571		C35um031G_at	-1.18836	-1.65654	-1.96856	acetoacetyl-CoA thiolase
Glyoxylate cycle	2.3.3.1	60	um01627	cit1	W55um159G_at	-1.82716	-1.32331	-2.4179	citrate synthase
	4.1.3.1	52	um01892	#N/A	W25um229G_at	-1.35956	-1.90853	-2.59477	isocitratlyase
	4.1.3.1	77	um04285	#N/A	#N/A	#N/A	#N/A	#N/A	isocitratlyase
	2.3.3.9	77	um15004	#N/A	W50um079G_at	-2.46818	-1.25328	-3.09332	malatsynthase
	4.2.1.3	78	um02899	rrm38	C45um172G_s_at	-1.54318	1.25071	-1.23385	aconitase
	1.1.1.37	74	um00403	mdh1	W60um166G_at	-1.60411	-1.14659	-1.83927	malate dehydrogenase
	1.1.1.37	68	um11161	mdh1	C20um062G_at	-1.40546	-1.01808	-1.43087	malate dehydrogenase
TCA cycle	2.3.3.1	60	um01627	cit1	W55um159G_at	-1.82716	-1.32331	-2.4179	citrate synthase
	4.2.1.3	78	um02899	rrm38	C45um172G_s_at	-1.54318	1.25071	-1.23385	aconitase
	1.1.1.42	94	um11210	idp1	W60um035G_at	-1.66156	1.01655	-1.6345	isocitrate dehydrogenase
	1.2.4.2	67	um10533	kgd1	W25um052G_at	-1.35294	-1.16348	-1.57413	alpha-ketogluterate dehydrogenase
	2.3.1.61	61	um10804	kgd2	W45um024G_at	-1.77313	-1.01	-1.79087	alpha-ketogluterate dehydrogenase
	6.2.1.4	42	um01903	#N/A	W116um228G_at	-2.46982	-1.08169	-2.67157	succinyl-CoA synthetase
	6.2.1.4	76	um01672	#N/A	W130um122G_at	-1.24714	-1.15238	-1.43718	succinyl-CoA synthetase
	6.2.1.4	61	um11353	#N/A	W10um191G_at	-1.0086	-1.02599	-1.03482	succinyl-CoA synthetase
	1.3.5.1	84	um01172	sdh1	W60um108G_at	-1.85389	-1.13178	-2.09819	succinate dehydrogenase
	1.3.5.1	64	um00844	Sdh2	UM_cbx-3_s_at	-2.2046	1.46084	-1.50914	succinate dehydrogenase
	1.3.5.1	34	um03845	#N/A	W35um029G_at	-1.26348	1.01929	-1.23957	succinate dehydrogenase
	4.2.1.2	79	um10787	fum1	C105um148G_at	-2.1137	-1.80886	-3.82339	fumarase
	1.1.1.37	74	um00403	mdh1	W60um166G_at	-1.60411	-1.14659	-1.83927	malate dehydrogenase
	1.1.1.37	68	um11161	mdh1	C20um062G_at	-1.40546	-1.01808	-1.43087	malate dehydrogenase
GABA shunt	1.4.1.14	90	um03850	#N/A	W10um029G_at	-2.17842	1.51892	-1.43419	glutamate synthase
	4.1.1.15	55	um06063	#N/A	C105um075G_at	3.31721	1.7044	5.65386	glutamate decarboxylase
	4.1.1.15	33	um02125	#N/A	C35um060G_at	1.13549	-1.74674	-1.5383	glutamate decarboxylase
	4.1.1.15	30	um12051	#N/A	#N/A	#N/A	#N/A	#N/A	glutamate decarboxylase
	2.6.1.19	58	um01080	gatA	C15um095G_at	-3.59778	9.02769	2.50924	4-aminobutyrate aminotransferase
	2.6.1.19	56	um01040	#N/A	W120um107G_at	1.22255	1.16156	1.42007	4-aminobutyrate aminotransferase
	1.2.1.24	47	um05600	uga2	UG16-16h19-80c11_RC_at	-11.5316	-1.55928	-17.9811	succinate semialdehyde dehydrogenase
	1.2.1.24	57	um05610	uga2	UG22-14d11-103a12_RC_at	-1.20611	-1.42657	-1.7206	succinate semialdehyde dehydrogenase
	1.2.1.24	37	um10846	#N/A	W80um109G_at	-1.58932	-1.24539	-1.97933	succinate semialdehyde dehydrogenase
		significant up-regulated (fold change ≥ 2 , p-value ≤ 0.05, FDR of 0.01)
		significant down-regulated (fold change ≥ 2 , p-value ≤ 0.05, FDR of 0.01)
	a: Amino acid identity of at least 30%
	b: Expression fold change in the AM1 strain grown on the hydrophobic surface (HS) compared to a glass control (GC)
	c: Expression fold change in the AM1 strain grown on the hydrophobic surface with Fatty acid (HS+FA) compared to the hydrophobic surface (HS)
	d: Expression fold change in the AM1 strain grown on the hydrophobic surface with Fatty acid (HS+FA) compared to a glass control (GC)
