# Supplementary material for: Plant Surface Cues Prime Ustilago maydis for Biotrophic Development
Source: PLoS Pathog. 2014 Jul 17;10(7):e1004272. doi: 10.1371/journal.ppat.1004272 (PMC4102580; doi:10.1371/journal.ppat.1004272)
Supplement: Table S6 — Genes encoding plasma membrane transporters differentially regulated during development on hydrophobic surface plus/minus hydroxy fatty acid. (XLSX) [file ppat.1004272.s015.xlsx]

## Sheet: Table S6
Table S6: Genes encoding plasma membrane transporters differentially regulated during development on hydrophobic surface plus/minus hydroxy fatty acid
probe set	um number	Interpro IDa	transporter type	gene name	HS vs GCb	HS+FA vs HSc	HS+FA vs GCd	DSM vs AM1e	MUmDB annotationf
W20um049G_at	um00083	IPR000292	Formate/nitrite transporter		1.22291	57.5881	70.4253	-1.0856	related to formate/nitrite transporter
W85um194G_at	um01508	IPR000425	Major intrinsic protein		1.41578	6.0039	8.50022	-2.11888	related to Aquaporin 3
C95um157G_at	um02169	IPR000425	Major intrinsic protein		-8.27277	-1.21513	-10.0525	1.10547	related to aquaporin 3
W15um213G_at	um03663	IPR001248	Permease for cytosine/purines, uracil, thiamine, allantoin		-1.04654	6.37829	6.09467	1.18701	probable uracil permease
C15um066G_at	um04197	IPR001248	Permease for cytosine/purines, uracil, thiamine, allantoin		-1.93506	-1.27946	-2.47583	1.17144	related to purine-cytosine permease
W25um211G_at	um04577	IPR001734	Na /solute symporter	dur3	-1.59996	52.6607	32.9137	1.21132	probable DUR3 - Urea permease
W105um138G_at	um02625	IPR001734	Na /solute symporter	dur3	59.5257	-4.37693	13.5999	1.14772	probable DUR3 - Urea permease
W45um084G_at	um06253	IPR001734	Na /solute symporter	dur3	7.01788	-7.78191	-1.10887	1.15021	probable DUR3 - Urea permease
W200um019G_at	um06433	IPR001757	ATPase, P-type, K/Mg/Cd/Cu/Zn/Na/Ca/Na/H-transporter	acu1	5.22032	12.4025	64.7452	1.07055	K, P-type ATPase
C55um069G_at	um05038	IPR001757	ATPase, P-type, K/Mg/Cd/Cu/Zn/Na/Ca/Na/H-transporter	acu2	17.3272	3.5211	61.0109	1.00035	K, P-type ATPase (mediates high-affinity potassium or sodium uptake)
W45um018G_at	um01205	IPR001757	ATPase, P-type, K/Mg/Cd/Cu/Zn/Na/Ca/Na/H-transporter		1.57156	1.54327	2.42535	-1.03843	cation-transporting ATPase
W95um192G_at	um00204	IPR001757	ATPase, P-type, K/Mg/Cd/Cu/Zn/Na/Ca/Na/H-transporter		1.12647	-4.49905	-3.99394	1.14196	related to Ca2+-transporting ATPase
W155um099G_at	um05889	IPR001905	Ammonium transporter	ump2	2.16613	6.28526	13.6147	1.00638	high affinity ammonium transporter
C75um232G_at	um04523	IPR001905	Ammonium transporter	ump1	-1.06109	2.99375	2.82138	1.09093	low affinity ammonium transporter
W140um013G_at	um03522	IPR002293	Amino acid/polyamine transporter I		1.88979	24.6928	46.6641	1.19327	related to UGA4 - GABA permease - also involved in delta-aminolevulinate transport
W65um043G_at	um02791	IPR002293	Amino acid/polyamine transporter I		-1.0152	5.18245	5.10486	1.27442	related to GABA permease
W135um117G_at	um10378	IPR002293	Amino acid/polyamine transporter I		1.11332	1.9064	2.12242	1.18936	related to DIP5 - glutamate and aspartate permease (N-terminal fragment)
W100um130G_at	um03691	IPR002293	Amino acid/polyamine transporter I		3.1137	-1.55602	2.00107	1.17765	probable lysine-specific permease
C145um076G_at	um03325	IPR002293	Amino acid/polyamine transporter I		7.45968	-4.18675	1.78174	1.23566	probable general amino acid permease
W60um225G_at	um02146	IPR002293	Amino acid/polyamine transporter I		-1.89912	2.89468	1.52422	1.19071	related to GABA permease
W90um276G_at	um06012	IPR002293	Amino acid/polyamine transporter I		-5.23703	6.69167	1.27776	1.11281	probable general amino acid permease
W40um069G_at	um05035	IPR002293	Amino acid/polyamine transporter I	agp3	3.36139	-3.64335	-1.08388	1.02722	probable AGP3 - Protein of the amino-acid permease family
W20um225G_at	um02154	IPR002293	Amino acid/polyamine transporter I		-1.87983	-1.67901	-3.15625	1.17029	related to amino-acid permease 2
W60um066G_at	um04186	IPR002293	Amino acid/polyamine transporter I		-3.35199	-1.48941	-4.9925	1.11775	probable general amino acid permease
W10um134G_at	um05114	IPR003439	ABC transporter related		5.95005	-1.23248	4.82771	-1.19379	related to multidrug resistance protein 4
W120um164G_at	um00450	IPR003439	ABC transporter related		2.1586	1.27289	2.74765	1.04917	related to multidrug resistance protein
W85um158G_at	um01758	IPR003439	ABC transporter related		1.06319	2.14694	2.28261	1.5277	related to ABC transporter
W80um276G_at	um06009	IPR003439	ABC transporter related		2.10735	-1.20775	1.74485	-1.06953	probable Leptomycin B resistance protein pmd1
C90um144G_at	um04056	IPR003439	ABC transporter related	snq2	1.36685	-2.26332	-1.65586	1.11877	probable SNQ2 - ABC transporter involved in multidrug resistance
W35um189G_at	um00712	IPR003439	ABC transporter related	yor1	-1.64791	-1.47104	-2.42414	1.29523	probable YOR1 - ABC transporter
W10um264G_at	um11057	IPR004813	Oligopeptide transporter OPT superfamily		-1.14395	140.063	122.438	1.11022	related to OPT1 - High-affinity glutathione transporter
W20um109G_at	um04347	IPR004813	Oligopeptide transporter OPT superfamily		1.43374	7.35574	10.5462	1.29066	probable isp4 - oligopeptide transporter
W75um036G_at	um02763	IPR004813	Oligopeptide transporter OPT superfamily		-6.76585	-2.06274	-13.9562	1.74834	uncharacterized protein
C75um026G_at	um02374	IPR005829	Sugar transporter superfamily	srt1	2.50521	1.95347	4.89385	1.00149	related to monosaccharide transporter
W40um248G_at	um03034	IPR005829	Sugar transporter superfamily		4.09942	-1.3338	3.0735	-1.05049	related to HXT5 - Hexose transporter with moderate affinity for glucose
C85um097G_at	um11514	IPR005829	Sugar transporter superfamily		6.4578	-3.37216	1.91504	-1.54606	probable High-affinity glucose transporter
W10um137G_at	um12193.2	IPR005829	Sugar transporter superfamily		-2.56613	-1.08822	-2.7925	1.15104	related to multidrug resistant protein
W90um049G_at	um10022	IPR005829	Sugar transporter superfamily		-3.89103	1.26227	-3.08257	-1.0354	uncharacterized protein
W50um041G_at	um05386	IPR005829	Sugar transporter superfamily		-1.69723	-1.85166	-3.1427	1.18405	uncharacterized protein
W5um043G_at	um10608	IPR005829	Sugar transporter superfamily		-1.43575	-2.51941	-3.61725	1.04932	related to Quinate permease
W40um269G_at	um05411	IPR005829	Sugar transporter superfamily		-3.59426	-5.77702	-20.7642	1.27628	probable quinate permease
W90um158G_at	um01756.2	IPR006043	Xanthine/uracil/vitamin C permease		-1.60019	4.34773	2.71701	1.22925	probable Purine Transporter AzgA
C105um130G_at	um03690	IPR006043	Xanthine/uracil/vitamin C permease		-1.13035	2.54309	2.24982	1.28225	probable purine permease
C22um278G_at	um04771	IPR006153	Sodium/hydrogen exchanger		7.59676	-1.45872	5.20782	-1.18603	related to KHA1 - Putative K+/H+ antiporter
W95um281G_at	um02237	IPR006685	MscS Mechanosensitive ion channel		2.22489	1.53349	3.41184	-1.06946	uncharacterized protein
W25um125G_at	um10559	IPR006685	MscS Mechanosensitive ion channel		2.23746	-1.0746	2.08213	-1.01885	uncharacterized protein
W145um211G_at	um04550	IPR006685	MscS Mechanosensitive ion channel		2.14264	-1.1017	1.94484	1.02293	uncharacterized protein
W50um063G_at	um10210.2	IPR007274	Ctr copper transporter		14.2369	-1.97216	7.21898	1.2186	related to CTR3 - high-affinity copper transporter of the plasma membrane
W19um212G_at	um10986	IPR007274	Ctr copper transporter		1.7263	1.34685	2.32507	-1.3776	uncharacterized protein
C65um280G_at	um00374	IPR011701	Major facilitator superfamily MFS-1	dal5	2.49817	9.56258	23.889	-1.04426	probable DAL5 - Allantoate and ureidosuccinate permease
C15um029G_at	um11105	IPR011701	Major facilitator superfamily MFS-1		-2.11245	35.3609	16.7393	-1.03058	related to nitrate transporter
W25um269G_at	um05414	IPR011701	Major facilitator superfamily MFS-1		7.86619	2.09493	16.4791	1.43127	probable aflatoxin efflux pump AFLT
W85um133G_at	um05122	IPR011701	Major facilitator superfamily MFS-1		4.24223	1.87521	7.95508	-1.12311	related to carboxylic acid transport protein JEN1
W65um196G_at	um11777	IPR011701	Major facilitator superfamily MFS-1		4.03215	1.23621	4.9846	-1.07943	related to QDR2 - multidrug transporter of the major facilitator superfamily
C110um056G_at	um01868	IPR011701	Major facilitator superfamily MFS-1		3.15159	1.21592	3.83207	1.08203	related to GIT1 - Glycerophosphoinositol transporter also able to mediate low-affinity phosphate transport
W110um071G_at	um06391	IPR011701	Major facilitator superfamily MFS-1		1.10243	2.98525	3.29104	1.07265	related to multidrug resistant protein
UG23-1i5-133h4_RC_at	um05421	IPR011701	Major facilitator superfamily MFS-1		1.56325	1.96875	3.07766	1.03781	related to Multidrug resistance protein
W165um209G_at	um00034	IPR011701	Major facilitator superfamily MFS-1		2.0177	1.49136	3.00912	-1.01881	probable mfs-multidrug-resistance transporter
C45um260G_at	um02585	IPR011701	Major facilitator superfamily MFS-1		-1.75234	4.94064	2.81945	1.03238	related to TPO1 - Vacuolar polyamine-H+ antiporter
W100um137G_at	um02598	IPR011701	Major facilitator superfamily MFS-1		1.69476	1.51512	2.56776	-2.06948	related to mfs1 - putative multidrug transporter
W35um002G_at	um15063	IPR011701	Major facilitator superfamily MFS-1		1.5347	1.50839	2.31493	-1.11625	uncharacterized protein
C90um024G_at	um01528	IPR011701	Major facilitator superfamily MFS-1		50.1557	-25.5219	1.9652	1.64805	uncharacterized protein
W55um193G_at	um10046	IPR011701	Major facilitator superfamily MFS-1		2.12496	-1.23858	1.71564	-1.02714	uncharacterized protein
C40um056G_at	um01882	IPR011701	Major facilitator superfamily MFS-1		-1.71826	2.65544	1.54542	1.18534	related to multidrug resistance proteins
C80um107G_at	um01051	IPR011701	Major facilitator superfamily MFS-1		2.1599	-1.53717	1.40512	1.14652	related to mfs-multidrug-resistance transporter
C140um124G_at	um01281	IPR011701	Major facilitator superfamily MFS-1		2.2979	-1.87072	1.22835	1.38653	related to general alpha-glucoside permease
C15um209G_at	um10946	IPR011701	Major facilitator superfamily MFS-1		9.81037	-9.21633	1.06445	1.05446	related to TNA1 - High affinity nicotinic acid plasma membrane permease
C10um041G_at	um05396.2	IPR011701	Major facilitator superfamily MFS-1	pig4	-1.79314	-1.15438	-2.06997	1.05506	related to PHO84 - high-affinity inorganic phosphate transporter
W75um222G_at	um11339	IPR011701	Major facilitator superfamily MFS-1	fer7	12.6332	-26.1585	-2.07061	1.31249	related to Siderophore iron transporter 3
W160um003G_at	um01944	IPR011701	Major facilitator superfamily MFS-1		-1.97834	-1.0496	-2.07646	1.03097	related to allantoate permease
C130um228G_at	um01899	IPR011701	Major facilitator superfamily MFS-1		-1.84979	-1.218	-2.25304	1.04868	related to multidrug resistance protein
C85um201G_at	um00842.2	IPR011701	Major facilitator superfamily MFS-1		-1.73544	-1.36141	-2.36264	1.20714	probable aflatoxin efflux pump AFLT
C230um012G_at	um02062	IPR011701	Major facilitator superfamily MFS-1		-2.00218	-1.21903	-2.44072	1.12834	related to multidrug resistance proteins
W35um258G_at	um04410	IPR011701	Major facilitator superfamily MFS-1		3.26516	-8.6665	-2.65423	1.57216	probable siderophore iron transporter mirC
C55um112G_at	um04655	IPR011701	Major facilitator superfamily MFS-1		-3.78851	-1.21285	-4.59489	-1.09457	uncharacterized protein
W100um028G_at	um00477	IPR011701	Major facilitator superfamily MFS-1		-9.41919	1.23083	-7.65271	1.21791	related to Monocarboxylate transporter 1
W160um175G_at	um02704	IPR011701	Major facilitator superfamily MFS-1		-4.8741	-3.53596	-17.2346	1.34239	related to allantoate permease
C30um069G_at	um05033	IPR011701	Major facilitator superfamily MFS-1		-3.25489	-6.09482	-19.838	1.02217	related to glucose/galactose transporter
W25um089G_at	um10815	IPR011701	Major facilitator superfamily MFS-1		-15.7202	-1.55866	-24.5026	1.08582	related to TNA1 - high affinity nicotinic acid plasma membrane permease
W220um013G_at	um03507	IPR011701	Major facilitator superfamily MFS-1		-2.8448	-14.7602	-41.9899	1.13509	related to TNA1 - high affinity nicotinic acid plasma membrane permease
W90um178G_at	um02008	IPR011701	Major facilitator superfamily MFS-1		-3.91376	-13.0288	-50.9917	1.03644	related to TNA1 - high affinity nicotinic acid plasma membrane permease
W25um114G_at	um15021	IPR011701	Major facilitator superfamily MFS-1		-2.36032	-24.2975	-57.3498	1.07767	related to TNA1 - high affinity nicotinic acid plasma membrane permease
C65um250G_at	um03049	IPR013057	Amino acid transporter, transmembrane		1.81094	60.2943	109.19	1.03357	related to neutral amino acid permease
W45um171G_at	um00056	IPR013057	Amino acid transporter, transmembrane		1.2843	7.47322	9.59789	-1.21463	probable neutral amino acid permease
W105um079G_at	um11954	IPR013057	Amino acid transporter, transmembrane		5.3873	-2.68229	2.00847	-1.12273	related to neutral amino acid permease
W10um033G_at	um02459	IPR013057	Amino acid transporter, transmembrane		-5.02116	-1.25562	-6.30469	-1.01019	related to neutral amino acid permease
W30um245G_at	um05925	IPR013099	Ion transport 2		1.46426	1.39943	2.04912	1.02606	related to TOK1 - Voltage-gated, outward-rectifying K+ channel protein of the plasma membrane
		significant up-regulated (fold change ≥ 2 , p-value ≤ 0.05, FDR of 0.01)
		significant down-regulated (fold change ≥ 2 , p-value ≤ 0.05, FDR of 0.01)
	a: Interpro domain annotation according to MUmDB (http://mips.helmholtz-muenchen.de/genre/proj/ustilago/)
	b: Expression fold change in the AM1 strain grown on the hydrophobic surface (HS) compared to a glass control (GC)
	c: Expression fold change in the AM1 strain grown on the hydrophobic surface with Fatty acid (HS+FA) compared to the hydrophobic surface (HS)
	d: Expression fold change in the AM1 strain grown on the hydrophobic surface with Fatty acid (HS+FA) compared to a glass control (GC)
	e: Expression fold change in the AM1Δsho1Δmsb2 (DSM) strain compared to the AM1 strain during growth on the hydrophobic surface with Fatty acid (HS+FA)
	f: http://mips.helmholtz-muenchen.de/genre/proj/ustilago/
