# Supplementary material for: Plant Surface Cues Prime Ustilago maydis for Biotrophic Development
Source: PLoS Pathog. 2014 Jul 17;10(7):e1004272. doi: 10.1371/journal.ppat.1004272 (PMC4102580; doi:10.1371/journal.ppat.1004272)
Supplement: Table S7 — Genes encoding transcription factors differentially regulated during development on hydrophobic surface plus/minus hydroxy fatty acid. (XLSX) [file ppat.1004272.s016.xlsx]

## Sheet: Table S7
Table S7: Genes encoding transcription factors differentially regulated during development on hydrophobic surface plus/minus hydroxy fatty acid
probe set	um number	TF familya	gene name	HS vs GCb	HS+FA vs HSc	HS+FA vs GCd	DSM vs AM1 (HS+FA)e	MUmDB annotationf
W10um240G_at	um03172	C2H2 zinc finger	rbf1	16.6537	2.86505	37.7881	-1.43326	related to Zinc finger protein
C80um257G_at	um12024	Homeobox	hdp1	15.9774	1.71077	27.3337	-1.24783	putative protein
W25um110G_at	um12052	Homeobox	bE	16.2715	1.63033	26.528	-1.00058	b mating type locus, bE1 allele
W55um154G_at	um02549	C2H2 zinc finger	biz1	7.02669	1.49059	10.474	-2.14154	b-induced zinc finger protein
C50um062G_at	um04928	Homeobox	hdp2	2.7522	3.30428	9.09405	-4.84562	conserved hypothetical protein
C110um212G_at	um04581	bHLH		5.94492	1.46762	8.72485	-1.15814	putative protein
W15um026G_at	um12189	Zn2Cys6	aiz3	2.98868	2.35482	7.03781	-1.11373	conserved hypothetical protein
C20um110G_at	um00578	Homeobox	bW	3.51504	1.63211	5.73693	-1.022	b mating type locus, bW1 allele
C90um175G_at	um02717	C2H2 zinc finger	nit1	2.03798	2.25197	4.58946	1.15947	related to putative C2H2 transcriptional regulator
W90um167G_at	um04242	Zn2Cys6	aiz4	1.07593	3.99048	4.29346	1.23019	conserved hypothetical protein
W50um220G_at	um06308	Winged helix repressor DNA-binding		3.17433	1.3431	4.26342	-1.43267	putative protein
W5um062G_at	um04916	bZIP		1.75648	2.02443	3.55586	-1.03054	putative protein
C15um123G_at	um00551	C2H2 zinc finger		1.86176	1.43408	2.66992	-1.04746	related to putative C2H2 zinc finger protein flbC
W85um107G_at	um01050	GATA type zinc finger	urbs1	1.43972	1.78385	2.56825	1.3087	siderophore biosynthesis regulatory protein URBS1
W110um033G_at	um02439	C2H2 zinc finger		1.84741	1.35976	2.51204	1.13399	conserved hypothetical protein
W25um216G_at	um12033	HMG	rop1	1.62463	1.52959	2.48502	1.13892	HMG-box transcription factor (C-terminal fragment)
C30um034G_at	um05050	Zn2Cys6		1.39157	1.7855	2.48466	1.05921	hypothetical protein
C15um170G_at	um04999	Zn2Cys6	aiz2	-1.28652	3.14385	2.44368	1.1825	related to RDS2 - Regulator of drug sensitivity
C95um284G_at	um05449	Transcription factor jumonji		1.68946	1.3139	2.21977	1.05831	related to RPH1 - Transcriptional repressor of PHR1
W15um006G_at	um02301	C2H2 zinc finger		3.1959	-1.47487	2.1669	1.24693	related to C2H2-type zinc finger protein
C90um071G_at	um06385	bZIP		1.78569	1.19454	2.13308	-1.05215	conserved hypothetical protein
C15um164G_at	um00473	Zn2Cys6		1.6211	1.31544	2.13245	1.03502	conserved hypothetical protein
C65um013G_at	um03536	C2H2 zinc finger		1.43076	1.46029	2.08932	1.13357	related to Zinc finger protein SFP1
EST01um099_at	um11034	Nucleic acid-binding, OB-fold		1.35245	1.53982	2.08253	1.03536	putative protein
C65um260G_at	um02582	Transcription factor jumonji	rum1	1.62773	1.27684	2.07836	-1.01465	regulator Ustilago maydis 1 protein (Rum1)
W15um243G_at	um03682	Zn2Cys6	aiz1	-1.54245	3.03506	1.96769	1.18752	conserved hypothetical protein
C112um175G_at	um02713	HMG	prf1	2.58993	-1.39308	1.85914	1.28857	pheromone response factor Prf1
C42um003G_at	um11378	Lambda repressor-like, DNA-binding		-1.87172	2.57471	1.37559	1.13781	probable Cyanate hydratase
W46um210G_at	um02835	TEA/ATTS		2.16476	-2.40595	-1.11142	-1.16516	conserved hypothetical protein
C115um126G_at	um02191	bZIP	yap1	2.71573	-3.5058	-1.29093	1.21563	conserved hypothetical protein
W51um182G_at	um05569	Winged helix repressor DNA-binding		-2.27627	1.28247	-1.7749	1.10121	related to methylated-dna--protein-cysteine methyltransferase
W33um155G_at	um04960	Nucleic acid-binding, OB-fold		-2.51354	1.33297	-1.88568	1.21099	related to 30S ribosomal protein S12
C5um269G_at	um10220	Zn2Cys6		-2.26021	1.19699	-1.88825	1.13814	conserved hypothetical protein
W55um033G_at	um02449	bHLH		-2.3519	1.23868	-1.89871	1.04499	related to centromere binding factor 1
C95um146G_at	um05937	C2H2 zinc finger	znf23	-2.00484	1.02021	-1.96513	1.0434	Putative Cys(2)His(2) zinc finger protein
W30um031G_at	um03572	HMG		-2.28201	1.155	-1.97576	1.02969	putative protein
C40um156G_at	um10426	C2H2 zinc finger	pacC	-1.04848	-1.92792	-2.02139	1.00809	transcription factor pacC
W20um253G_at	um02400	Bromodomain transcription factor		-2.20193	1.08323	-2.03274	1.06423	conserved hypothetical protein
C20um125G_at	um10560	MADS-box		-1.85464	-1.11048	-2.05954	-1.05092	conserved hypothetical protein
C65um005G_at	um11196	Nucleic acid-binding, OB-fold	cdc9	-1.71906	-1.20406	-2.06986	1.07126	probable CDC9 - DNA ligase I
W165um086G_at	um11298	HMG		-2.26363	1.03786	-2.18106	1.04316	related to NHP6B - nonhistone chromosomal protein
C200um012G_at	um02068	HMG		-2.49477	1.13332	-2.20129	1.04874	hypothetical protein
C15um044G_at	um10132	HMG	nhp6b	-2.55655	1.14641	-2.23005	1.13989	probable NHP6B - nonhistone chromosomal protein
W10um199G_at	um05207	Heteromeric CCAAT factors		-2.09837	-1.09917	-2.30647	1.05095	conserved hypothetical protein
C95um223G_at	um01390	HMG		-2.63735	1.13629	-2.32101	1.15942	conserved hypothetical protein
W30um276G_at	um06001	HMG		-3.06658	1.23591	-2.48123	1.08465	conserved hypothetical protein
C60um089G_at	um01556	Zn2Cys6		-1.78068	-1.40186	-2.49628	1.0773	related to transcriptional activator Mut3p
C37um228G_at	um10450	Zn2Cys6		-3.89681	1.5568	-2.50309	1.18438	related to transcriptional regulator rds2
W95um034G_at	um05064	Nucleic acid-binding, OB-fold	cdc46	-2.36071	-1.38835	-3.27748	1.08059	probable CDC46 - cell division control protein
W45um281G_at	um02247	Zn2Cys6		-2.48524	-1.37461	-3.41623	1.20542	conserved hypothetical protein
W60um038G_at	um04165	Nucleic acid-binding, OB-fold		-2.29261	-1.6242	-3.72365	1.16618	related to single-stranded dna binding protein 12k chain
W30um250G_at	um03040	Zn2Cys6		1.34031	-5.17675	-3.86234	1.33954	hypothetical protein
C50um031G_at	um03568	Zn2Cys6		-2.22102	-2.07403	-4.60647	1.12969	related to regulatory protein alcR
C65um023G_at	um02950	bHLH		-1.93263	-3.31038	-6.39772	1.26829	putative protein
W170um027G_at	um04208	Zn2Cys6		-1.3577	-5.15142	-6.9941	1.05615	conserved hypothetical protein
		significant up-regulated (fold change ≥ 2 , p-value ≤ 0.05, FDR of 0.01)
		significant down-regulated (fold change ≥ 2 , p-value ≤ 0.05, FDR of 0.01)
	a: Annotation of predicted TFs according to FTFD (http://ftfd.snu.ac.kr/)
	b: Expression fold change in the AM1 strain grown on the hydrophobic surface (HS) compared to a glass control (GC)
	c: Expression fold change in the AM1 strain grown on the hydrophobic surface with Fatty acid (HS+FA) compared to the hydrophobic surface (HS)
	d: Expression fold change in the AM1 strain grown on the hydrophobic surface with Fatty acid (HS+FA) compared to a glass control (GC)
	e: Expression fold change in the AM1Δsho1Δmsb2 (DSM) strain compared to the AM1 strain during growth on the hydrophobic surface with Fatty acid (HS+FA)
	f: http://mips.helmholtz-muenchen.de/genre/proj/ustilago/
