# Supplementary material for: Plant Surface Cues Prime Ustilago maydis for Biotrophic Development
Source: PLoS Pathog. 2014 Jul 17;10(7):e1004272. doi: 10.1371/journal.ppat.1004272 (PMC4102580; doi:10.1371/journal.ppat.1004272)
Supplement: Table S9 — Primer used in this study. (XLSX) [file ppat.1004272.s018.xlsx]

## Sheet: primers
Number	Oligoname	Sequence (5' - 3')	Application
1	um02741-LB-F	GTCGTGATTGAGTCACGAGTTAC	ukc2 deletion
2	um02741-LB-R	GTATGGCCATCTAGGCCGGCTGCAATCGAAGCGAATAATG
3	um02741-RB-F	CTATGGCCTGAGTGGCCACATTTACGGACCTTGACCATTC
4	um02741-RB-R	GTGGTTGTGGTTCGTGATGATTG
5	um06433-LB-F	AATATTTGTGCCCTTCGTATTACAACCCTAC	acu1 deletion
6	um06433-LB-R	TATGGCCATCTAGGCCGATGGTGATCGAATGGCTGGGG
7	um06433-RB-F	ATAGGCCTGAGTGGCCGCTATTCGTCGGACGCTTCAAGTC
8	um06433-RB-R	AATATTGGACAGCACCAGCAGGTCATC
9	um05038-LB-F	CGCAATATTGCACAGAGTGAGACACGAGACGAC	acu2 deletion
10	um05038-LB-R	TTCGGCCATCTAGGCCGATGCCGGAGTCGGACTGCG
11	um05038-RB-F	TGAGGCCTGAGTGGCCTTGGTGCAAGATCCAGTACATTTCTGC
12	um05038-RB-R	CGCAATATTGCCATGCTGCTACACTTCTGCC
13	um10559-LB-F	AATGCCAACCTCGCTGAACCTCTAC	srg1 deletion
14	um10559-LB-R	CACGGCCTGAGTGGCCCATCTTGGCGGTTGAGATGAATCG
15	um01559-RB-F	TTCGGCCATCTAGGCCTTCTGAATTCCGTGCTAGAATCG
16	um10559-RB-R	AGCCGTACAATGCTACGCTGTCG
17	um03682.2-LB-F	GTGTCTAGAGCAGCTTCGCTTTGTTCTGCTT	srg4 deletion
18	um03682.2-LB-R	CAGGCCTGAGTGGCCGTGCTGTGACCTCCAGACGAAAT
19	um03682.2-RB-F	CAAGGCCATCTAGGCCGTTCGGATATGGCTCGACCAACTT
20	um03682.2-RB-R	GTGGAAGCTTTGGCGCTCAATTACTGGTTCCATC
21	um04999-LB-F	GTTCCGTAAATGCAGCAGCATCTC	srg5 deletion
22	um04999-LB-R	CACGGCCTGAGTGGCCCTCGGAGGATTTCTACCTGTCTTG
23	um04999-RB-F	TTCGGCCATCTAGGCCAAGCATGGCTTGCCGTTCATGGTCAC
24	um04999-RB-R	GTGCTGTGGTCTCTGCAGGGATAC
25	um12189-LB-F	GTGTCTAGAGGCTGCACCTCATGAATGTGCTAT	srg6 deletion
26	um12189-LB-R	CAGGCCTGAGTGGCCAGAGATGGCGAAGCTGAAATCGTC
27	um12189-RB-F	CAGGCCATCTAGGCCGCTGGTTCGCCAACTTCATTACCT
28	um12189-RB-R	GTGGAAGCTTTTCTACGTAGAGTCGACCGTGTCA
29	um04928-LB-F	ACTTGGGTCAGCATCATGACCAAAGG	hdp2 deletion
30	um04928-LB-R	CACGGCCTGAGTGGCCTGCGGTCGTTGTGACATGTTGGTTAC
31	um04928-RB-F	TTCGGCCATCTAGGCCAACCCTAAGACTCGGCTTACATCG
32	um04928-RB-R	TCGCGAGTCACTCGTGACGAGTTG
33	um01080-LB-F	GCAATATTCGTTCAGTAGTCAAAGCTGAGGC	gatA deletion
34	um01080-LB-R	GGTGGCCATCTAGGCCAGTGTTATCGCTGCGAGCAAGG
35	um01080-RB-F	ATAGGCCTGAGTGGCCAATTTGTATCTTGAGTCACGGCCTG
36	um01080-RB-R	GCAATATTCTTCAGGCAACGGTGTACCAG
37	um06063-LB-F	GCAATATTTGCATGACAGTCGTGAGTCGTG	gad1 deletion
38	um06063-LB-R	GGTGGCCATCTAGGCCGGTCGAAGGTGGAAAGCTCTTGTG
39	um06063-RB-F	ATAGGCCTGAGTGGCCGCGCCTCATTCAACCGCAAG
40	um06063-RB-R	GCAATATTCACTGCTGACGATGGCGG
41	um06332-LB-F	CGCAATATTCGAGCTGCAAGACGTTCCAGTC	egl1 deletion
42	um06332-LB-R	TATGGCCATCTAGGCCGAGTTCGGTCTTGTCCAGCAAGACG
43	um06332-RB-F	ATAGGCCTGAGTGGCCCCACAAGAAGTGCCACAAGAAGCAC
44	um06332-RB-R	GCGAATATTTGTGAGTCTCTTCCAGTCGTGAAC
45	um02523-LB-F	GGAACTGCTACAGGATTG	egl2 deletion
46	um02523-LB-R	GTTGGCCATCTAGGCCCTTGAAGTAAGAAG
47	um02523-RB-F	GTTGGCCTGAGTGGCCGACGCTTGCAGCTT
48	um02523-RB-R	ATGCGCTTACCTTTGTGC
49	um04816-LB-F	CGCAATATTACGATCAAGATGCGCTGGCTACC	egl3 deletion
50	um04816-LB-R	TATGGCCATCTAGGCCGGCTGCGACAGATCTTGACAAGCG
51	um04816-RB-F	ATAGGCCTGAGTGGCCCCTGCTAAGCACAGACGTTGATGTG
52	um04816-RB-R	GCGAATATTTCAAGCGTGAATCAACCTCGGAG
53	um01829-LB-F	CGAGCTGGTCCACGTTCTCAGC	afg1 deletion
54	um01829-LB-R	GGTGGCCATCTAGGCCACCGAGACACGTACCATGAACAGATG
55	um01829-RB-F	ATAGGCCTGAGTGGCCAAGCGTATCGCATTGCATCGACC
56	um01829-RB-R	AGCTCTCCTGGTTTCCTACCGTTGG
57	um00837-LB-F	GCGAATATTGAGGCGACGCTACTTTCAATGC	afg2 deletion
58	um00837-LB-R	TTCGGCCATCTAGGCCCTCGTTCCAGTTGGAAGGTAGAAACAGC
59	um00837-RB-F	TGAGGCCTGAGTGGCCTTGGATTCTGCCTTTCTCGGTCTTC
60	um00837-RB-R	CGCAATATTCCGACAGAGGAATCACCGACTAGC
61	um04309-LB-F	GCGAATATTCGATACTGCCATTCTAGCAAGCAG	afg3 deletion
62	um04309-LB-R	GGTGGCCATCTAGGCCGGAAACGGGATGCTCGGATAAGG
63	um04309-RB-F	ATAGGCCTGAGTGGCCTCACCTTGTACGGTCTGTGAAGCG
64	um04309-RB-R	GCGAATATTTTGGCCCTCGTCGGAATCCG
65	um06433-C-F	ATTACATATGGTGCCGTGGTATGCTTGGAGCG	acu1 complementation
66	um06433-C-R	TATGCGGCCGCTCACCAGGCGATCTTAGCAATGATG
67	um05038-C-F	ATTACATATGCGTCCATGTCTGTGTGCATAGCTCC	acu2 complementation
68	um05038-C-R	TATGCGGCCGCTGGATCTTGCACCAATTACCACGC
69	um02741-C-F	TATGCGGCCGCCTGATGCTCGACTGAGAGCGGAAC	ukc2 complementation
70	um02741-C-R	CCAGGTACCGCAGTCGGCTCTTTCCGTTACCTC
71	um04928-C-F	TTACATATGTTCCTTCGGCACCGTTCGTTGTTC	hdp2 complementation
72	um04928-C-R	TAATCCTGCAGGACCGCTCATCGCAAGAGGCTGG
73	um01829-C-F	ATACATATGAACACGGTCGTCTTCCAGCATCC	afg1 complementation
74	um01829-C-R	TATGCGGCCGCTCAAGCAACCTTGGACGCAGGAG
75	um00837-C-F	ATACATATGAAGCCAGTTAGTGGTTGATTTCGGG	afg2 complementation
76	um00837-C-R	TATGCGGCCGCCTATGAAAGAGCGACGGTCACTACCG
77	um04309-C-F	ATACATATGTGGTAAGGAAGCACGCTCCAGC	afg3 complementation
78	um04309-C-R	TATGCGGCCGCTCACAGACCGTACAAGGTGAGAAGACC
79	um03726.2-rt-F	ACATCGTCAAGGCTATCG	qPCR of ppi reference
80	um03726.2-rt-R	AAAGAACACCGGACTTGG
81	um02104.2-rt-F	GTCCGCCGATATGATTTC	qPCR of rgs1
82	um02104.2-rt-R	CCACAGCCTTTGATGATG
83	um12189-rt-F	CAGCCATAGCGTGTTTCC	qPCR of srg6
84	um12189-rt-R	GTTGAGCGACCGTACTTC
85	um06332-rt-F	CGGGAGGAAATGATCAGG	qPCR of egl1
86	um06332-rt-R	CGGTGGAACCAGAATCAG
87	um06433-rt-F	GCTATCGGTCCGCAACAAGC	qPCR of acu1
88	um06433-rt-R	CGAAAATGGCGATGACGAGC
89	um05038-rt-F	AACCCGGACAAGTTCAATGAGG	qPCR of acu2
90	um05038-rt-R	TGCGTCCTCCAACCGAGAAG
91	um01829-rt-F	GAAGCAGCCTATCAAGACACAAGG	qPCR of afg1
92	um01829-rt-R	TGGACGCAGGAGTCTTGATGAC
93	um00837-rt-F	CGCAAACATATACATCCTCTCTGC	qPCR of afg2
94	um00837-rt-R	TGAAAGAGCGACGGTCACTACC
95	um04309-rt-F	CATGACCATCGACCCTTGTAGG	qPCR of afg3
96	um04309-rt-R	ACCGTACAAGGTGAGAAGACCG

## Sheet: Table S9
Table S9: Primer used in this study
oligoname	sequencea	gene	application
um02741-LB-F	GTCGTGATTGAGTCACGAGTTAC	ukc2	gene deletion
um02741-LB-R	GTATGGCCATCTAGGCCGGCTGCAATCGAAGCGAATAATG	ukc2
um02741-RB-F	CTATGGCCTGAGTGGCCACATTTACGGACCTTGACCATTC	ukc2
um02741-RB-R	GTGGTTGTGGTTCGTGATGATTG	ukc2
um06433-LB-F	AATATTTGTGCCCTTCGTATTACAACCCTAC	acu1
um06433-LB-R	TATGGCCATCTAGGCCGATGGTGATCGAATGGCTGGGG	acu1
um06433-RB-F	ATAGGCCTGAGTGGCCGCTATTCGTCGGACGCTTCAAGTC	acu1
um06433-RB-R	AATATTGGACAGCACCAGCAGGTCATC	acu1
um05038-LB-F	CGCAATATTGCACAGAGTGAGACACGAGACGAC	acu2
um05038-LB-R	TTCGGCCATCTAGGCCGATGCCGGAGTCGGACTGCG	acu2
um05038-RB-F	TGAGGCCTGAGTGGCCTTGGTGCAAGATCCAGTACATTTCTGC	acu2
um05038-RB-R	CGCAATATTGCCATGCTGCTACACTTCTGCC	acu2
um03682.2-LB-F	GTGTCTAGAGCAGCTTCGCTTTGTTCTGCTT	aiz1
um03682.2-LB-R	CAGGCCTGAGTGGCCGTGCTGTGACCTCCAGACGAAAT	aiz1
um03682.2-RB-F	CAAGGCCATCTAGGCCGTTCGGATATGGCTCGACCAACTT	aiz1
um03682.2-RB-R	GTGGAAGCTTTGGCGCTCAATTACTGGTTCCATC	aiz1
um04999-LB-F	GTTCCGTAAATGCAGCAGCATCTC	aiz2
um04999-LB-R	CACGGCCTGAGTGGCCCTCGGAGGATTTCTACCTGTCTTG	aiz2
um04999-RB-F	TTCGGCCATCTAGGCCAAGCATGGCTTGCCGTTCATGGTCAC	aiz2
um04999-RB-R	GTGCTGTGGTCTCTGCAGGGATAC	aiz2
um12189-LB-F	GTGTCTAGAGGCTGCACCTCATGAATGTGCTAT	aiz3
um12189-LB-R	CAGGCCTGAGTGGCCAGAGATGGCGAAGCTGAAATCGTC	aiz3
um12189-RB-F	CAGGCCATCTAGGCCGCTGGTTCGCCAACTTCATTACCT	aiz3
um12189-RB-R	GTGGAAGCTTTTCTACGTAGAGTCGACCGTGTCA	aiz3
um04242-LB-F	CCTTCTGCTCCTGCTGCTTTGG	aiz4
um04242-LB-R	TTCGGCCATCTAGGCCACCCTATGGCATCGAGGCTCAG	aiz4
um04242-RB-F	CACGGCCTGAGTGGCCTTTGAATAGACAGTGCGGTGAGC	aiz4
um04242-RB-R	CGCAGCAAGCTCGCAAGCTCAAG	aiz4
um04928-LB-F	ACTTGGGTCAGCATCATGACCAAAGG	hdp2
um04928-LB-R	CACGGCCTGAGTGGCCTGCGGTCGTTGTGACATGTTGGTTAC	hdp2
um04928-RB-F	TTCGGCCATCTAGGCCAACCCTAAGACTCGGCTTACATCG	hdp2
um04928-RB-R	TCGCGAGTCACTCGTGACGAGTTG	hdp2
um01080-LB-F	GCAATATTCGTTCAGTAGTCAAAGCTGAGGC	gatA
um01080-LB-R	GGTGGCCATCTAGGCCAGTGTTATCGCTGCGAGCAAGG	gatA
um01080-RB-F	ATAGGCCTGAGTGGCCAATTTGTATCTTGAGTCACGGCCTG	gatA
um01080-RB-R	GCAATATTCTTCAGGCAACGGTGTACCAG	gatA
um06063-LB-F	GCAATATTTGCATGACAGTCGTGAGTCGTG	gad1
um06063-LB-R	GGTGGCCATCTAGGCCGGTCGAAGGTGGAAAGCTCTTGTG	gad1
um06063-RB-F	ATAGGCCTGAGTGGCCGCGCCTCATTCAACCGCAAG	gad1
um06063-RB-R	GCAATATTCACTGCTGACGATGGCGG	gad1
um06332-LB-F	CGCAATATTCGAGCTGCAAGACGTTCCAGTC	egl1
um06332-LB-R	TATGGCCATCTAGGCCGAGTTCGGTCTTGTCCAGCAAGACG	egl1
um06332-RB-F	ATAGGCCTGAGTGGCCCCACAAGAAGTGCCACAAGAAGCAC	egl1
um06332-RB-R	GCGAATATTTGTGAGTCTCTTCCAGTCGTGAAC	egl1
um02523-LB-F	GGAACTGCTACAGGATTG	egl2
um02523-LB-R	GTTGGCCATCTAGGCCCTTGAAGTAAGAAG	egl2
um02523-RB-F	GTTGGCCTGAGTGGCCGACGCTTGCAGCTT	egl2
um02523-RB-R	ATGCGCTTACCTTTGTGC	egl2
um04816-LB-F	CGCAATATTACGATCAAGATGCGCTGGCTACC	egl3
um04816-LB-R	TATGGCCATCTAGGCCGGCTGCGACAGATCTTGACAAGCG	egl3
um04816-RB-F	ATAGGCCTGAGTGGCCCCTGCTAAGCACAGACGTTGATGTG	egl3
um04816-RB-R	GCGAATATTTCAAGCGTGAATCAACCTCGGAG	egl3
um01829-LB-F	CGAGCTGGTCCACGTTCTCAGC	afg1
um01829-LB-R	GGTGGCCATCTAGGCCACCGAGACACGTACCATGAACAGATG	afg1
um01829-RB-F	ATAGGCCTGAGTGGCCAAGCGTATCGCATTGCATCGACC	afg1
um01829-RB-R	AGCTCTCCTGGTTTCCTACCGTTGG	afg1
um00837-LB-F	GCGAATATTGAGGCGACGCTACTTTCAATGC	afg2
um00837-LB-R	TTCGGCCATCTAGGCCCTCGTTCCAGTTGGAAGGTAGAAACAGC	afg2
um00837-RB-F	TGAGGCCTGAGTGGCCTTGGATTCTGCCTTTCTCGGTCTTC	afg2
um00837-RB-R	CGCAATATTCCGACAGAGGAATCACCGACTAGC	afg2
um04309-LB-F	GCGAATATTCGATACTGCCATTCTAGCAAGCAG	afg3
um04309-LB-R	GGTGGCCATCTAGGCCGGAAACGGGATGCTCGGATAAGG	afg3
um04309-RB-F	ATAGGCCTGAGTGGCCTCACCTTGTACGGTCTGTGAAGCG	afg3
um04309-RB-R	GCGAATATTTTGGCCCTCGTCGGAATCCG	afg3
um06433-C-F	ATTACATATGGTGCCGTGGTATGCTTGGAGCG	acu1	complementation
um06433-C-R	TATGCGGCCGCTCACCAGGCGATCTTAGCAATGATG	acu1
um05038-C-F	ATTACATATGCGTCCATGTCTGTGTGCATAGCTCC	acu2
um05038-C-R	TATGCGGCCGCTGGATCTTGCACCAATTACCACGC	acu2
um02741-C-F	TATGCGGCCGCCTGATGCTCGACTGAGAGCGGAAC	ukc2
um02741-C-R	CCAGGTACCGCAGTCGGCTCTTTCCGTTACCTC	ukc2
um04928-C-F	ATTACATATGTCCCGCACGGCTACTCTTGGG	hdp2
um04928-C-R	TAATCCTGCAGGCGCTCATCGCAAGAGGCTGGC	hdp2
um01829-C-F	ATACATATGAACACGGTCGTCTTCCAGCATCC	afg1
um01829-C-R	TATGCGGCCGCTCAAGCAACCTTGGACGCAGGAG	afg1
um00837-C-F	ATACATATGAAGCCAGTTAGTGGTTGATTTCGGG	afg2
um00837-C-R	TATGCGGCCGCCTATGAAAGAGCGACGGTCACTACCG	afg2
um04309-C-F	ATACATATGTGGTAAGGAAGCACGCTCCAGC	afg3
um04309-C-R	TATGCGGCCGCTCACAGACCGTACAAGGTGAGAAGACC	afg3
um03726.2-rt-F	ACATCGTCAAGGCTATCG	ppi reference	qPCR
um03726.2-rt-R	AAAGAACACCGGACTTGG	ppi reference
um02104.2-rt-F	GTCCGCCGATATGATTTC	rgs1
um02104.2-rt-R	CCACAGCCTTTGATGATG	rgs1
um12189-rt-F	CAGCCATAGCGTGTTTCC	aiz3
um12189-rt-R	GTTGAGCGACCGTACTTC	aiz3
um06332-rt-F	CGGGAGGAAATGATCAGG	egl1
um06332-rt-R	CGGTGGAACCAGAATCAG	egl1
um02523-rt-F	TTGTCAGAGGAAGGATGAGCCG	egl2
um02523-rt-R	CAATGCCGCAAACAGCAGC	egl2
um06433-rt-F	GCTATCGGTCCGCAACAAGC	acu1
um06433-rt-R	CGAAAATGGCGATGACGAGC	acu1
um05038-rt-F	AACCCGGACAAGTTCAATGAGG	acu2
um05038-rt-R	TGCGTCCTCCAACCGAGAAG	acu2
um01829-rt-F	GAAGCAGCCTATCAAGACACAAGG	afg1
um01829-rt-R	TGGACGCAGGAGTCTTGATGAC	afg1
um00837-rt-F	CGCAAACATATACATCCTCTCTGC	afg2
um00837-rt-R	TGAAAGAGCGACGGTCACTACC	afg2
um04309-rt-F	CATGACCATCGACCCTTGTAGG	afg3
um04309-rt-R	ACCGTACAAGGTGAGAAGACCG	afg3
um01779-rt-F	CAACCCAATGGCGGTAATGG	am1
um01779-rt-R	TGTTGCTGCCGCTCTTTCC	am1
um01375-rt-F	CCAACAAAGACGATCTGAACAAGC	pit2
um01375-rt-R	AGATGACCACATCTCCGTTAGGATC	pit2
um05731-rt-F	GAGCCTGCTCCATCTCGTCTC	cmu1
um05731-rt-R	AGGATGTGGCAGAAGTTGTCG	cmu1
	a: restriction sites used for cloning are underlined
